# Supplementary material for: Multi-omic analyses reveal the waterlogging induced responses in Magnolia sinostellata
Source: Front Plant Sci. 2025 Sep 11;16:1653464. doi: 10.3389/fpls.2025.1653464 (PMC12460258; doi:10.3389/fpls.2025.1653464)
Supplement: Supplementary file 1 [file Table1.xlsx]

## Sheet: Table S1
Table S1. Target gene primer list
Gene ID	Forward primer	Reverse primer
MBI13_g26146_MAGBIO	CATCGTGGCTGAATTCGCTG	CGAACCTGGACCCATTTGGA
MBI06_g08192_MAGBIO	AAGACCTTTGGGAGCTCTGC	CAAAACAGCAACTTCGGCGA
MBI07_g46827_MAGBIO	CCGCTGCTCTCAGTTCAAGA	TCCCTGTAGATGAGTCCGCA
(MBI07_g47338_MAGBIO	ATGCAGGGAAGGTTCAGGTG	TCGGTTCTTCCATTGAGGCC
MBI06_g28671_MAGBIO	GTGGGACGTGACACATCCAT	GACGACTGACATGTTCGGGT

## Sheet: Table S2
Table S2. mRNA sequencing data and comparison rate statistic
Sample	Raw Reads	Clean Reads	Clean Base(G)	Error Rate(%)	Q20(%)	Q30(%)	GC Content(%)	Reads mapped
L-M1	46727330	41789672	6.27	0.03	97.75	93.68	47.17	34052962(81.49%)
L-M2	44747014	41522044	6.23	0.03	96.78	91.42	47.3	33703273(81.17%)
L-M3	45087258	40845208	6.13	0.03	96.99	91.62	46.72	32827280(80.37%)
R-M1	43486516	39415698	5.91	0.03	96.92	91.53	46.45	31048868(78.77%)
R-M2	49898448	45642520	6.85	0.03	97.16	92.08	46.21	34265863(75.07%)
R-M3	43952038	40771718	6.12	0.03	96.81	91.28	46.11	32428444(79.54%)
S-M1	49382678	45965128	6.89	0.03	96.76	91.22	46.3	37399028(81.36%)
S-M2	53425110	50681960	7.6	0.03	96.46	90.98	47.52	38265071(75.50%)
S-M3	47949178	44736592	6.71	0.03	96.78	91.22	47.34	35867828(80.18%)
L-M-CK1	51600426	47034548	7.06	0.03	96.67	91.21	47.9	38444547(81.74%)
L-M-CK2	45488948	41167552	6.18	0.03	96.93	91.76	47.99	33695779(81.85%)
L-M-CK3	48451566	42976178	6.45	0.03	97.49	93.01	47.61	34873416(81.15%)
R-M-CK1	45037490	40380812	6.06	0.03	96.8	91.51	47.32	31423306(77.82%)
R-M-CK2	43701458	40789528	6.12	0.03	96.69	91.29	47.31	32951300(80.78%)
R-M-CK3	49935190	45076722	6.76	0.03	97.08	92.16	47.47	36187290(80.28%)
S-M-CK1	50401414	46488464	6.97	0.03	97.04	92.04	46.84	37437835(80.53%)
S-M-CK2	50283078	45331828	6.8	0.03	96.86	91.74	46.66	35819181(79.02%)
S-M-CK3	58590698	54055526	8.11	0.03	96.86	91.63	47.14	43780522(80.99%)
L-M4	51769376	49300798	7.4	0.03	96.68	91.19	47.13	40371608(81.89%)
L-M5	50694120	49202372	7.38	0.03	97.04	91.98	46.47	40214560(81.73%)
L-M6	49870820	47996042	7.2	0.03	97.04	91.96	47.01	39170670(81.61%)
R-M4	52144756	50065348	7.51	0.03	96.81	91.53	47.31	39833181(79.56%)
R-M5	51450158	49344536	7.4	0.03	97.01	91.97	47.26	39746846(80.55%)
R-M6	51797326	49325902	7.4	0.03	97	91.97	47.07	36409413(73.81%)
S-M4	49954908	47913560	7.19	0.03	96.93	91.59	47.32	39400074(82.23%)
S-M5	43454008	41552796	6.23	0.03	96.75	91.11	47.09	34069439(81.99%)
S-M6	43239578	41175448	6.18	0.03	96.43	90.69	47.35	33438796(81.21%)

## Sheet: Table S3
Table S3. GO enrichment in leaf
group	ID	type	LCK_0h_vs_LWL_6h	LCK_0h_vs_LWL_72h	LCK_6h_vs_LWL_72h
Biological process	photosynthesis	pvalue	1.70364e-19	1.12163e-62	0.505428
Biological process	generation of precursor metabolites and energy	pvalue	4.61737e-11	5.49906e-20	0.231374
Biological process	cellular polysaccharide metabolic process	pvalue	0.0115838	0.00379558	0.000160684
Biological process	response to cold	pvalue	0.00237118	9.12172e-08	0.038368
Biological process	photosynthesis, light reaction	pvalue	5.25174e-11	1.71724e-35	0.508569
Biological process	protein autophosphorylation	pvalue	0.309353	1.08013e-05	0.000269265
Biological process	response to oxidative stress	pvalue	0.0107753	0.0201428	0.0246895
Biological process	pigment metabolic process	pvalue	5.57859e-07	5.72082e-10	0.0244268
Biological process	regulation of multicellular organismal development	pvalue	0.145879	0.00410079	0.1074
Biological process	response to water	pvalue	0.0394098	0.000140814	0.628102
Cellular component	photosynthetic membrane	pvalue	5.16411e-17	4.40986e-69	0.866469
Cellular component	thylakoid membrane	pvalue	3.27701e-17	1.83176e-66	0.855204
Cellular component	chloroplast thylakoid membrane	pvalue	1.74136e-15	1.40203e-63	0.821568
Cellular component	plastid thylakoid membrane	pvalue	1.74136e-15	1.40203e-63	0.821568
Cellular component	photosystem	pvalue	1.36563e-11	7.1934e-51	0.334682
Cellular component	plastid membrane	pvalue	0.00031648	1.17297e-09	0.984324
Cellular component	chloroplast membrane	pvalue	0.00027929	2.06225e-09	0.982878
Cellular component	ribosomal subunit	pvalue	0.0999651	0.942252	8.4494e-12
Cellular component	cytosolic ribosome	pvalue	0.173745	0.996383	1.79437e-12
Cellular component	organelle inner membrane	pvalue	0.0268532	0.174948	0.647259
Molecular function	UDP-glycosyltransferase activity	pvalue	1.82969e-05	1.03319e-06	2.69606e-07
Molecular function	glucosyltransferase activity	pvalue	2.44085e-06	1.04911e-08	3.1411e-09
Molecular function	secondary active transmembrane transporter activity	pvalue	0.0129529	2.00165e-06	0.0141991
Molecular function	calcium ion binding	pvalue	0.0616387	1.63717e-08	0.00470026
Molecular function	identical protein binding	pvalue	0.0396142	0.00444055	0.00219135
Molecular function	UDP-glucosyltransferase activity	pvalue	1.03517e-06	4.05158e-05	1.63822e-07
Molecular function	molecular transducer activity	pvalue	0.604884	0.000143868	0.00690387
Molecular function	inorganic cation transmembrane transporter activity	pvalue	0.608511	0.0340847	0.00664488
Molecular function	isomerase activity	pvalue	0.000244856	0.000304178	0.215912
Molecular function	phosphoric ester hydrolase activity	pvalue	0.248331	0.0073193	0.258913
Biological process	photosynthesis	gene_num	37	124	12
Biological process	generation of precursor metabolites and energy	gene_num	33	91	21
Biological process	cellular polysaccharide metabolic process	gene_num	16	47	34
Biological process	response to cold	gene_num	16	56	22
Biological process	photosynthesis, light reaction	gene_num	19	65	6
Biological process	protein autophosphorylation	gene_num	9	51	30
Biological process	response to oxidative stress	gene_num	16	43	26
Biological process	pigment metabolic process	gene_num	19	48	17
Biological process	regulation of multicellular organismal development	gene_num	12	47	23
Biological process	response to water	gene_num	14	52	16
Cellular component	photosynthetic membrane	gene_num	42	160	13
Cellular component	thylakoid membrane	gene_num	42	156	13
Cellular component	chloroplast thylakoid membrane	gene_num	39	150	13
Cellular component	plastid thylakoid membrane	gene_num	39	150	13
Cellular component	photosystem	gene_num	17	67	5
Cellular component	plastid membrane	gene_num	18	60	7
Cellular component	chloroplast membrane	gene_num	18	59	7
Cellular component	ribosomal subunit	gene_num	11	19	44
Cellular component	cytosolic ribosome	gene_num	9	12	42
Cellular component	organelle inner membrane	gene_num	14	34	14
Molecular function	UDP-glycosyltransferase activity	gene_num	21	55	38
Molecular function	glucosyltransferase activity	gene_num	18	46	33
Molecular function	secondary active transmembrane transporter activity	gene_num	14	53	24
Molecular function	calcium ion binding	gene_num	11	55	24
Molecular function	identical protein binding	gene_num	13	43	28
Molecular function	UDP-glucosyltransferase activity	gene_num	17	33	27
Molecular function	molecular transducer activity	gene_num	6	43	23
Molecular function	inorganic cation transmembrane transporter activity	gene_num	7	38	26
Molecular function	isomerase activity	gene_num	16	39	15
Molecular function	phosphoric ester hydrolase activity	gene_num	9	39	17

## Sheet: Table S4
Table S4. GO enrichment in root
group	ID	type	RCK_0h_vs_RWL_6h	RCK_0h_vs_RWL_72h	RCK_6h_vs_RWL_72
Cellular component	anchored component of membrane	pvalue	1.23469e-08	1.14713e-08	0.000216127
Cellular component	plant-type cell wall	pvalue	8.58174e-06	0.0096445	0.013139
Cellular component	anchored component of plasma membrane	pvalue	1.93445e-05	8.97773e-07	0.0252146
Cellular component	intrinsic component of plasma membrane	pvalue	9.49396e-05	1.60839e-07	0.0068337
Cellular component	chromocenter	pvalue	0.000570845	0.00161337	0.911557
Cellular component	secretory vesicle	pvalue	0.00135419	0.000136555	3.07583e-05
Cellular component	filiform apparatus	pvalue	0.0021883	0.0859819	0.171259
Cellular component	cytoplasmic side of plasma membrane	pvalue	0.00688633	0.0899314	0.149686
Cellular component	supramolecular polymer	pvalue	0.0125508	3.35351e-05	0.803138
Cellular component	supramolecular fiber	pvalue	0.0125508	3.35351e-05	0.803138
Biological process	phenylpropanoid metabolic process	pvalue	3.38317e-20	1.58463e-11	1.51632e-08
Biological process	secondary metabolic process	pvalue	2.46449e-18	8.96104e-08	3.28593e-08
Biological process	phenylpropanoid biosynthetic process	pvalue	7.15793e-17	1.21841e-10	2.0673e-05
Biological process	secondary metabolite biosynthetic process	pvalue	6.76422e-14	2.95234e-08	4.9929e-05
Biological process	reactive oxygen species metabolic process	pvalue	3.23923e-10	6.21996e-05	0.000442002
Biological process	response to oxidative stress	pvalue	5.81996e-10	0.000180888	0.000349863
Biological process	cell wall biogenesis	pvalue	1.33325e-09	7.19728e-06	0.320237
Biological process	L-phenylalanine catabolic process	pvalue	1.57679e-09	2.66254e-07	0.307678
Biological process	erythrose 4-phosphate/phosphoenolpyruvate family amino acid catabolic process	pvalue	1.57679e-09	2.66254e-07	0.307678
Biological process	hydrogen peroxide metabolic process	pvalue	1.95589e-09	0.0195986	0.000310568
Molecular function	signaling receptor binding	pvalue	1.16871e-11	0.00447123	0.000564916
Molecular function	molecular transducer activity	pvalue	1.61401e-11	1.0792e-07	2.41754e-06
Molecular function	glucosyltransferase activity	pvalue	1.89544e-11	6.82264e-09	0.00238345
Molecular function	secondary active transmembrane transporter activity	pvalue	9.21994e-11	8.87745e-10	0.000505012
Molecular function	signaling receptor activity	pvalue	2.1801e-10	7.11063e-07	2.51605e-06
Molecular function	UDP-glycosyltransferase activity	pvalue	2.22923e-10	2.45779e-09	0.00019522
Molecular function	peroxidase activity	pvalue	9.59757e-10	3.94339e-05	1.11653e-05
Molecular function	receptor serine/threonine kinase binding	pvalue	1.74836e-09	0.0142883	0.00768712
Molecular function	oxidoreductase activity, acting on peroxide as acceptor	pvalue	2.80703e-09	8.10974e-05	1.98885e-05
Molecular function	primary active transmembrane transporter activity	pvalue	5.70198e-09	0.000218458	1.99405e-07
Cellular component	anchored component of membrane	gene_num	96	105	58
Cellular component	plant-type cell wall	gene_num	85	79	49
Cellular component	anchored component of plasma membrane	gene_num	68	79	38
Cellular component	intrinsic component of plasma membrane	gene_num	110	134	69
Cellular component	chromocenter	gene_num	10	10	1
Cellular component	secretory vesicle	gene_num	51	60	42
Cellular component	filiform apparatus	gene_num	7	5	3
Cellular component	cytoplasmic side of plasma membrane	gene_num	17	15	9
Cellular component	supramolecular polymer	gene_num	95	121	45
Cellular component	supramolecular fiber	gene_num	95	121	45
Biological process	phenylpropanoid metabolic process	gene_num	129	120	75
Biological process	secondary metabolic process	gene_num	172	155	103
Biological process	phenylpropanoid biosynthetic process	gene_num	106	101	56
Biological process	secondary metabolite biosynthetic process	gene_num	112	107	62
Biological process	reactive oxygen species metabolic process	gene_num	87	79	49
Biological process	response to oxidative stress	gene_num	151	143	89
Biological process	cell wall biogenesis	gene_num	105	103	43
Biological process	L-phenylalanine catabolic process	gene_num	14	13	3
Biological process	erythrose 4-phosphate/phosphoenolpyruvate family amino acid catabolic process	gene_num	14	13	3
Biological process	hydrogen peroxide metabolic process	gene_num	61	45	35
Molecular function	signaling receptor binding	gene_num	44	29	22
Molecular function	molecular transducer activity	gene_num	129	128	81
Molecular function	glucosyltransferase activity	gene_num	106	108	55
Molecular function	secondary active transmembrane transporter activity	gene_num	139	149	79
Molecular function	signaling receptor activity	gene_num	121	120	78
Molecular function	UDP-glycosyltransferase activity	gene_num	141	151	83
Molecular function	peroxidase activity	gene_num	65	58	41
Molecular function	receptor serine/threonine kinase binding	gene_num	29	18	13
Molecular function	oxidoreductase activity, acting on peroxide as acceptor	gene_num	65	58	41
Molecular function	primary active transmembrane transporter activity	gene_num	89	81	63

## Sheet: Table S5
Table S5. GO enrichment in stem
group	ID	type	SCK_0h_vs_SWL_6h	SCK_0h_vs_SWL_72h	SCK_6h_vs_SWL_72
Biological process	regulation of cell communication	pvalue	0.0103221	0.00334844	0.0024088
Biological process	regulation of signal transduction	pvalue	0.00975953	0.00314305	0.00226325
Biological process	regulation of signaling	pvalue	0.00975953	0.00314305	0.00226325
Biological process	response to cold	pvalue	0.00417977	5.71524e-05	0.000470943
Biological process	response to oxidative stress	pvalue	0.110176	0.000282811	0.0276597
Biological process	response to organic cyclic compound	pvalue	0.00135126	0.313766	0.00602148
Biological process	cellular response to abscisic acid stimulus	pvalue	0.0747186	1.38583e-05	0.00139606
Biological process	photosynthesis	pvalue	0.0590063	4.30868e-10	0.000382564
Biological process	cellular response to alcohol	pvalue	0.0747186	1.38583e-05	0.00139606
Biological process	cellular polysaccharide metabolic process	pvalue	3.7789e-05	0.173393	0.391344
Cellular component	photosynthetic membrane	pvalue	0.103992	1.09304e-16	9.48416e-08
Cellular component	thylakoid membrane	pvalue	0.0931807	5.82014e-17	6.5657e-08
Cellular component	chloroplast thylakoid membrane	pvalue	0.199101	1.58415e-16	2.3664e-08
Cellular component	plastid thylakoid membrane	pvalue	0.199101	1.58415e-16	2.3664e-08
Cellular component	chloroplast membrane	pvalue	0.0753968	0.23636	0.000340398
Cellular component	plastid membrane	pvalue	0.0822417	0.250159	0.000405151
Cellular component	plant-type cell wall	pvalue	0.0036853	0.436466	0.000206539
Cellular component	intrinsic component of plasma membrane	pvalue	0.335605	0.257178	0.683379
Cellular component	microtubule cytoskeleton	pvalue	0.298757	0.998805	0.514012
Cellular component	organelle inner membrane	pvalue	0.835906	0.844917	0.62896
Molecular function	UDP-glycosyltransferase activity	pvalue	0.00213879	3.31774e-06	8.49511e-05
Molecular function	molecular transducer activity	pvalue	8.47459e-07	1.21654e-05	0.00167138
Molecular function	signaling receptor activity	pvalue	2.00108e-06	1.17392e-05	0.00372797
Molecular function	calcium ion binding	pvalue	3.88332e-06	0.00233561	0.0023266
Molecular function	secondary active transmembrane transporter activity	pvalue	0.0261201	0.000126339	0.0042557
Molecular function	identical protein binding	pvalue	0.000404536	0.0426748	0.101854
Molecular function	glucosyltransferase activity	pvalue	0.00855307	3.57489e-06	0.0116085
Molecular function	methyltransferase activity	pvalue	0.0817669	0.0111653	0.856193
Molecular function	phosphoric ester hydrolase activity	pvalue	0.11292	0.167093	0.332336
Molecular function	enzyme binding	pvalue	0.669308	0.0591143	0.0121392
Biological process	regulation of cell communication	gene_num	31	32	30
Biological process	regulation of signal transduction	gene_num	31	32	30
Biological process	regulation of signaling	gene_num	31	32	30
Biological process	response to cold	gene_num	29	34	29
Biological process	response to oxidative stress	gene_num	26	36	26
Biological process	response to organic cyclic compound	gene_num	35	22	29
Biological process	cellular response to abscisic acid stimulus	gene_num	23	35	27
Biological process	photosynthesis	gene_num	20	40	25
Biological process	cellular response to alcohol	gene_num	23	35	27
Biological process	cellular polysaccharide metabolic process	gene_num	40	24	19
Cellular component	photosynthetic membrane	gene_num	27	64	45
Cellular component	thylakoid membrane	gene_num	27	64	45
Cellular component	chloroplast thylakoid membrane	gene_num	24	62	45
Cellular component	plastid thylakoid membrane	gene_num	24	62	45
Cellular component	chloroplast membrane	gene_num	23	19	30
Cellular component	plastid membrane	gene_num	23	19	30
Cellular component	plant-type cell wall	gene_num	22	12	24
Cellular component	intrinsic component of plasma membrane	gene_num	19	19	14
Cellular component	microtubule cytoskeleton	gene_num	21	7	17
Cellular component	organelle inner membrane	gene_num	15	14	16
Molecular function	UDP-glycosyltransferase activity	gene_num	31	38	33
Molecular function	molecular transducer activity	gene_num	37	33	26
Molecular function	signaling receptor activity	gene_num	35	32	24
Molecular function	calcium ion binding	gene_num	36	27	26
Molecular function	secondary active transmembrane transporter activity	gene_num	26	33	27
Molecular function	identical protein binding	gene_num	34	25	22
Molecular function	glucosyltransferase activity	gene_num	21	29	19
Molecular function	methyltransferase activity	gene_num	25	28	13
Molecular function	phosphoric ester hydrolase activity	gene_num	22	20	17
Molecular function	enzyme binding	gene_num	14	21	23

## Sheet: Table S6
Table S6. KEGG pathway enrichment in leaf
ID	type	LCK_0h_vs_LWL_6h	LCK_0h_vs_LWL_72h	LWL_6h_vs_LWL_72h	group
Amino sugar and nucleotide sugar metabolism	pvalue	0.0141363	0.101358	0.153705	Carbohydrate metabolism
Amino sugar and nucleotide sugar metabolism	gene_num	12	27	16	Carbohydrate metabolism
Biosynthesis of amino acids	pvalue	0.0176998	0.0629792	0.154372	Global and overview maps
Biosynthesis of amino acids	gene_num	17	44	25	Global and overview maps
Biosynthesis of cofactors	pvalue	0.00273107	0.0827635	0.529541	Global and overview maps
Biosynthesis of cofactors	gene_num	18	39	18	Global and overview maps
Biosynthesis of nucleotide sugars	pvalue	0.0302558	0.16189	0.0779414	Global and overview maps
Biosynthesis of nucleotide sugars	gene_num	8	17	12	Global and overview maps
Biosynthesis of secondary metabolites	pvalue	6.04746e-08	0	3.90482e-07	Global and overview maps
Biosynthesis of secondary metabolites	gene_num	100	313	178	Global and overview maps
Biosynthesis of secondary metabolites - unclassified	pvalue	0.843018	0.491413	0.490167	Biosynthesis of other secondary metabolites
Biosynthesis of secondary metabolites - unclassified	gene_num	3	17	10	Biosynthesis of other secondary metabolites
Carbon fixation in photosynthetic organisms	pvalue	0.000637062	2.21151e-09	0.0442532	Energy metabolism
Carbon fixation in photosynthetic organisms	gene_num	8	26	8	Energy metabolism
Carbon metabolism	pvalue	0.000460959	2.91431e-05	0.0788044	Global and overview maps
Carbon metabolism	gene_num	21	58	26	Global and overview maps
Circadian rhythm - plant	pvalue	0.0775457	1.3276e-11	6.45817e-13	Environmental adaptation
Circadian rhythm - plant	gene_num	5	32	28	Environmental adaptation
Cysteine and methionine metabolism	pvalue	0.163631	0.0542415	0.0126949	Amino acid metabolism
Cysteine and methionine metabolism	gene_num	7	23	17	Amino acid metabolism
Endocytosis	pvalue	0.97906	0.839156	0.760315	Transport and catabolism
Endocytosis	gene_num	3	22	13	Transport and catabolism
Flavonoid biosynthesis	pvalue	0.954377	0.00302922	6.45352e-05	Biosynthesis of other secondary metabolites
Flavonoid biosynthesis	gene_num	1	21	18	Biosynthesis of other secondary metabolites
Galactose metabolism	pvalue	0.22915	0.000947123	0.233663	Carbohydrate metabolism
Galactose metabolism	gene_num	7	32	13	Carbohydrate metabolism
Glycerolipid metabolism	pvalue	0.717981	0.176248	0.0223811	Lipid metabolism
Glycerolipid metabolism	gene_num	3	17	14	Lipid metabolism
Glycerophospholipid metabolism	pvalue	0.106455	0.12848	0.449957	Lipid metabolism
Glycerophospholipid metabolism	gene_num	7	19	9	Lipid metabolism
Glycolysis / Gluconeogenesis	pvalue	0.0496862	0.0602857	0.170857	Carbohydrate metabolism
Glycolysis / Gluconeogenesis	gene_num	10	27	15	Carbohydrate metabolism
Isoquinoline alkaloid biosynthesis	pvalue	0.422087	0.209866	0.0844846	Biosynthesis of other secondary metabolites
Isoquinoline alkaloid biosynthesis	gene_num	4	15	11	Biosynthesis of other secondary metabolites
MAPK signaling pathway - plant	pvalue	0.945181	0.527981	0.041545	Signal transduction
MAPK signaling pathway - plant	gene_num	4	27	23	Signal transduction
Metabolic pathways	pvalue	1.17816e-10	5.28117e-21	5.04186e-05	Global and overview maps
Metabolic pathways	gene_num	153	504	256	Global and overview maps
Phenylpropanoid biosynthesis	pvalue	0.0428411	0.495352	0.669459	Biosynthesis of other secondary metabolites
Phenylpropanoid biosynthesis	gene_num	12	25	13	Biosynthesis of other secondary metabolites
Plant hormone signal transduction	pvalue	0.152082	1.2264e-07	1.96875e-07	Signal transduction
Plant hormone signal transduction	gene_num	16	79	53	Signal transduction
Plant-pathogen interaction	pvalue	0.900368	0.79166	0.352776	Environmental adaptation
Plant-pathogen interaction	gene_num	20	85	56	Environmental adaptation
Porphyrin and chlorophyll metabolism	pvalue	1.42703e-08	7.96461e-08	0.0722479	Metabolism of cofactors and vitamins
Porphyrin and chlorophyll metabolism	gene_num	12	20	6	Metabolism of cofactors and vitamins
Protein processing in endoplasmic reticulum	pvalue	0.89897	0.880552	0.269346	Folding, sorting and degradation
Protein processing in endoplasmic reticulum	gene_num	6	27	22	Folding, sorting and degradation
Pyruvate metabolism	pvalue	0.151164	0.0581173	0.0179061	Carbohydrate metabolism
Pyruvate metabolism	gene_num	6	19	14	Carbohydrate metabolism
Ribosome	pvalue	0.056654	0.662751	3.55527e-12	Translation
Ribosome	gene_num	17	38	62	Translation
RNA degradation	pvalue	0.478506	0.684462	0.952912	Folding, sorting and degradation
RNA degradation	gene_num	8	25	10	Folding, sorting and degradation
Spliceosome	pvalue	0.999807	0.999999	1	Transcription
Spliceosome	gene_num	4	24	5	Transcription
Starch and sucrose metabolism	pvalue	0.0807705	0.000132771	0.00205068	Carbohydrate metabolism
Starch and sucrose metabolism	gene_num	15	59	35	Carbohydrate metabolism
Tyrosine metabolism	pvalue	0.271192	0.0925087	0.00901859	Amino acid metabolism
Tyrosine metabolism	gene_num	4	14	12	Amino acid metabolism

## Sheet: Table S7
Table S7. KEGG pathway enrichment in root
ID	type	RCK_0h_vs_RWL_6h	RCK_0h_vs_RWL_72h	RWL_6h_vs_RWL_72h	group
Alpha-Linolenic acid metabolism	pvalue	0.00101813	0.00270928	0.00867274	Lipid metabolism
Alpha-Linolenic acid metabolism	gene_num	40	43	28	Lipid metabolism
Amino sugar and nucleotide sugar metabolism	pvalue	0.00160179	0.000507623	0.000696281	Carbohydrate metabolism
Amino sugar and nucleotide sugar metabolism	gene_num	81	94	63	Carbohydrate metabolism
Biosynthesis of secondary metabolites	pvalue	4.71441e-11	7.03101e-11	3.57782e-11	Global and overview maps
Biosynthesis of secondary metabolites	gene_num	859	971	613	Global and overview maps
Biosynthesis of secondary metabolites - unclassified	pvalue	0.0905761	0.0037311	0.00236643	Biosynthesis of other secondary metabolites
Biosynthesis of secondary metabolites - unclassified	gene_num	56	73	50	Biosynthesis of other secondary metabolites
Biosynthesis of unsaturated fatty acids	pvalue	0.236104	0.00230661	0.0373864	Lipid metabolism
Biosynthesis of unsaturated fatty acids	gene_num	11	19	11	Lipid metabolism
Butanoate metabolism	pvalue	0.0444941	0.000146171	0.0264113	Carbohydrate metabolism
Butanoate metabolism	gene_num	12	19	10	Carbohydrate metabolism
Carotenoid biosynthesis	pvalue	0.000621432	0.00169159	0.0103285	Metabolism of terpenoids and polyketides
Carotenoid biosynthesis	gene_num	31	33	21	Metabolism of terpenoids and polyketides
Circadian rhythm - plant	pvalue	0.000104088	1.29997e-05	0.0976853	Environmental adaptation
Circadian rhythm - plant	gene_num	41	48	22	Environmental adaptation
Fatty acid elongation	pvalue	0.00181295	0.00345181	0.857824	Lipid metabolism
Fatty acid elongation	gene_num	17	18	4	Lipid metabolism
Flavonoid biosynthesis	pvalue	3.3653e-06	0.00250397	0.0325998	Biosynthesis of other secondary metabolites
Flavonoid biosynthesis	gene_num	56	52	31	Biosynthesis of other secondary metabolites
Glycerolipid metabolism	pvalue	0.0295413	0.000184642	0.00207232	Lipid metabolism
Glycerolipid metabolism	gene_num	49	66	42	Lipid metabolism
Glycerophospholipid metabolism	pvalue	0.0107367	0.00473458	0.140369	Lipid metabolism
Glycerophospholipid metabolism	gene_num	55	64	35	Lipid metabolism
Glycolysis / Gluconeogenesis	pvalue	0.0185986	0.000261432	0.00340259	Carbohydrate metabolism
Glycolysis / Gluconeogenesis	gene_num	71	91	57	Carbohydrate metabolism
Glycosphingolipid biosynthesis - globo and isoglobo series	pvalue	0.0315086	0.00185295	0.0614218	Glycan biosynthesis and metabolism
Glycosphingolipid biosynthesis - globo and isoglobo series	gene_num	11	15	8	Glycan biosynthesis and metabolism
Inositol phosphate metabolism	pvalue	0.000359617	0.000765321	0.122943	Carbohydrate metabolism
Inositol phosphate metabolism	gene_num	37	40	20	Carbohydrate metabolism
MAPK signaling pathway - plant	pvalue	1.97158e-08	0.000262273	0.0241126	Signal transduction
MAPK signaling pathway - plant	gene_num	123	119	69	Signal transduction
Metabolic pathways	pvalue	0	0	3.47727e-11	Global and overview maps
Metabolic pathways	gene_num	1274	1529	970	Global and overview maps
Other glycan degradation	pvalue	0.000744675	2.87303e-05	0.0130451	Glycan biosynthesis and metabolism
Other glycan degradation	gene_num	40	49	27	Glycan biosynthesis and metabolism
Phagosome	pvalue	0.0276242	0.00213112	0.03989	Transport and catabolism
Phagosome	gene_num	38	48	28	Transport and catabolism
Phenylpropanoid biosynthesis	pvalue	0	8.25356e-08	0.000279507	Biosynthesis of other secondary metabolites
Phenylpropanoid biosynthesis	gene_num	137	125	74	Biosynthesis of other secondary metabolites
Photosynthesis	pvalue	0.964623	0.000176995	0.000126252	Energy metabolism
Photosynthesis	gene_num	12	37	27	Energy metabolism
Plant hormone signal transduction	pvalue	0	1.7504e-07	1.8372e-06	Signal transduction
Plant hormone signal transduction	gene_num	224	198	130	Signal transduction
Plant-pathogen interaction	pvalue	1.21825e-11	0.00115384	0.671818	Environmental adaptation
Plant-pathogen interaction	gene_num	364	348	181	Environmental adaptation
Polyketide sugar unit biosynthesis	pvalue	0.150982	0.00187487	0.422291	Metabolism of terpenoids and polyketides
Polyketide sugar unit biosynthesis	gene_num	2	4	1	Metabolism of terpenoids and polyketides
Porphyrin and chlorophyll metabolism	pvalue	0.181648	0.0010317	0.450714	Metabolism of cofactors and vitamins
Porphyrin and chlorophyll metabolism	gene_num	18	29	11	Metabolism of cofactors and vitamins
Selenocompound metabolism	pvalue	0.0307816	0.000173794	0.0781874	Metabolism of other amino acids
Selenocompound metabolism	gene_num	20	29	14	Metabolism of other amino acids
Starch and sucrose metabolism	pvalue	3.10706e-06	4.61708e-05	0.000660567	Carbohydrate metabolism
Starch and sucrose metabolism	gene_num	146	158	100	Carbohydrate metabolism
Terpenoid backbone biosynthesis	pvalue	0.0537507	4.70845e-05	0.357901	Metabolism of terpenoids and polyketides
Terpenoid backbone biosynthesis	gene_num	21	33	12	Metabolism of terpenoids and polyketides
Tryptophan metabolism	pvalue	0.000872001	7.75118e-05	0.0421658	Amino acid metabolism
Tryptophan metabolism	gene_num	40	48	25	Amino acid metabolism
Zeatin biosynthesis	pvalue	0.00928776	0.000433487	0.320688	Metabolism of terpenoids and polyketides
Zeatin biosynthesis	gene_num	25	32	13	Metabolism of terpenoids and polyketides

## Sheet: Table S8
Table S8. KEGG pathway enrichment in stem
ID	type	SCK_0h_vs_SWL_6h	SCK_0h_vs_SWL_72h	SWL_6h_vs_SWL_72h	group
ABC transporters	pvalue	0.607864	0.634689	0.0888903	Membrane transport
ABC transporters	gene_num	8	8	11	Membrane transport
Amino sugar and nucleotide sugar metabolism	pvalue	0.00395971	0.0344052	0.979251	Carbohydrate metabolism
Amino sugar and nucleotide sugar metabolism	gene_num	23	20	5	Carbohydrate metabolism
Biosynthesis of amino acids	pvalue	0.002093	0.739352	0.824288	Global and overview maps
Biosynthesis of amino acids	gene_num	35	19	14	Global and overview maps
Biosynthesis of cofactors	pvalue	0.00114939	0.0102272	0.0938916	Global and overview maps
Biosynthesis of cofactors	gene_num	33	30	21	Global and overview maps
Biosynthesis of nucleotide sugars	pvalue	0.00578588	0.288792	0.893122	Global and overview maps
Biosynthesis of nucleotide sugars	gene_num	16	10	4	Global and overview maps
Biosynthesis of secondary metabolites	pvalue	0.000335246	3.23073e-08	9.65881e-06	Global and overview maps
Biosynthesis of secondary metabolites	gene_num	168	193	150	Global and overview maps
Biosynthesis of secondary metabolites - unclassified	pvalue	0.0762424	0.145346	0.06996	Biosynthesis of other secondary metabolites
Biosynthesis of secondary metabolites - unclassified	gene_num	15	14	13	Biosynthesis of other secondary metabolites
Carbon metabolism	pvalue	0.0198814	0.25216	0.0462677	Global and overview maps
Carbon metabolism	gene_num	30	24	24	Global and overview maps
Circadian rhythm - plant	pvalue	3.12465e-05	0.000505431	0.111354	Environmental adaptation
Circadian rhythm - plant	gene_num	16	14	7	Environmental adaptation
Cysteine and methionine metabolism	pvalue	0.00415554	0.00242038	0.280156	Amino acid metabolism
Cysteine and methionine metabolism	gene_num	19	20	10	Amino acid metabolism
Endocytosis	pvalue	0.523399	0.983667	0.238362	Transport and catabolism
Endocytosis	gene_num	16	9	16	Transport and catabolism
Fructose and mannose metabolism	pvalue	0.000116113	0.0785309	0.465583	Carbohydrate metabolism
Fructose and mannose metabolism	gene_num	18	11	6	Carbohydrate metabolism
Galactose metabolism	pvalue	0.00574938	0.000700775	0.27244	Carbohydrate metabolism
Galactose metabolism	gene_num	20	23	11	Carbohydrate metabolism
Glycolysis / Gluconeogenesis	pvalue	0.00015864	0.676219	0.389582	Carbohydrate metabolism
Glycolysis / Gluconeogenesis	gene_num	26	11	11	Carbohydrate metabolism
Isoquinoline alkaloid biosynthesis	pvalue	0.0559073	0.000141083	0.706779	Biosynthesis of other secondary metabolites
Isoquinoline alkaloid biosynthesis	gene_num	12	19	5	Biosynthesis of other secondary metabolites
MAPK signaling pathway - plant	pvalue	0.00701651	6.6008e-05	0.0285851	Signal transduction
MAPK signaling pathway - plant	gene_num	27	34	21	Signal transduction
Metabolic pathways	pvalue	8.9141e-09	1.96759e-06	7.14834e-05	Global and overview maps
Metabolic pathways	gene_num	286	280	222	Global and overview maps
Pentose and glucuronate interconversions	pvalue	0.0967888	0.891219	0.90304	Carbohydrate metabolism
Pentose and glucuronate interconversions	gene_num	16	8	6	Carbohydrate metabolism
Pentose phosphate pathway	pvalue	0.00568302	0.00689624	0.348109	Carbohydrate metabolism
Pentose phosphate pathway	gene_num	13	13	6	Carbohydrate metabolism
Phenylpropanoid biosynthesis	pvalue	0.160049	0.0521792	0.337452	Biosynthesis of other secondary metabolites
Phenylpropanoid biosynthesis	gene_num	19	22	14	Biosynthesis of other secondary metabolites
Photosynthesis	pvalue	0.901567	1.30118e-12	1.59429e-05	Energy metabolism
Photosynthesis	gene_num	2	24	13	Energy metabolism
Plant hormone signal transduction	pvalue	5.33257e-08	2.05356e-11	0.000241691	Signal transduction
Plant hormone signal transduction	gene_num	56	65	39	Signal transduction
Plant-pathogen interaction	pvalue	5.87755e-07	0.0621623	0.677924	Environmental adaptation
Plant-pathogen interaction	gene_num	92	68	43	Environmental adaptation
Protein processing in endoplasmic reticulum	pvalue	0.774634	0.805599	0.367751	Folding, sorting and degradation
Protein processing in endoplasmic reticulum	gene_num	17	17	18	Folding, sorting and degradation
Ribosome	pvalue	1	0.509338	0.995891	Translation
Ribosome	gene_num	4	25	10	Translation
RNA degradation	pvalue	0.75405	0.854911	0.692491	Folding, sorting and degradation
RNA degradation	gene_num	14	13	12	Folding, sorting and degradation
Spliceosome	pvalue	0.99571	0.999994	0.99467	Transcription
Spliceosome	gene_num	19	12	15	Transcription
Starch and sucrose metabolism	pvalue	3.60893e-05	0.384454	0.0377281	Carbohydrate metabolism
Starch and sucrose metabolism	gene_num	42	24	26	Carbohydrate metabolism
Ubiquitin mediated proteolysis	pvalue	0.916177	0.8084	0.528536	Folding, sorting and degradation
Ubiquitin mediated proteolysis	gene_num	10	12	12	Folding, sorting and degradation
Zeatin biosynthesis	pvalue	0.0477607	0.000135086	0.000386589	Metabolism of terpenoids and polyketides
Zeatin biosynthesis	gene_num	7	12	10	Metabolism of terpenoids and polyketides

## Sheet: Table S9
Table S9. Waterlogging stress-responsive metabolites identified in M. sinostellata
Index	Q1 (Da)	Q3 (Da)	Molecular weight (Da)	Formula	Ionization model	Compounds	物质	Class I	物质一级分类	Class II	物质二级分类	CAS	Level	L-M1	L-M2	L-M3	R-M1	R-M2	R-M3	S-M1	S-M2	S-M3	L-M-CK1	L-M-CK2	L-M-CK3	R-M-CK1	R-M-CK2	R-M-CK3	S-M-CK1	S-M-CK2	S-M-CK3	L-M4	L-M5	L-M6	R-M4	R-M5	R-M6	S-M4	S-M5	S-M6	QC01	QC02	QC03	QC04	cpd_ID	kegg_map
Lmlp012720	279.158	149.023	278.152	C16H22O4	[M+H]+	Dibutyl phthalate*	邻苯二甲酸二丁酯*	Phenolic acids	酚酸类	Phenolic acids	酚酸类	84-74-2	1	8.32664e+07	8.46582e+07	6.1784e+07	3.25241e+07	2.79454e+07	3.06952e+07	2.94143e+07	3.91281e+07	1.78842e+07	8.87453e+07	6.02422e+07	5.40555e+07	2.11827e+07	2.33039e+07	2.69857e+07	8.12341e+07	3.37398e+07	5.66127e+07	5.37918e+07	5.02987e+07	5.6039e+07	2.38073e+07	3.59516e+07	3.14425e+07	2.18548e+07	2.53848e+07	2.53347e+07	4.74654e+07	4.72878e+07	4.75749e+07	4.74533e+07	C14214	-
pmp001264	274.274	256.265	273.267	C16H35NO2	[M+H]+	Hexadecylsphingosine	十六烷基鞘胺醇	Lipids	脂质	Sphingolipids	鞘脂	-	1	4.75689e+06	5.37407e+06	5.57041e+06	4.80176e+06	4.21187e+06	4.6584e+06	3.77984e+06	3.62656e+06	3.77163e+06	4.47667e+06	4.25893e+06	4.6257e+06	3.04502e+06	3.07361e+06	2.88314e+06	3.67513e+06	3.38694e+06	3.53532e+06	4.83001e+06	4.5128e+06	4.84169e+06	3.7376e+06	4.32543e+06	4.22886e+06	4.29897e+06	3.44893e+06	4.1658e+06	3.51198e+06	3.47316e+06	3.51104e+06	3.49876e+06	-	-
pmp001254	625.255	488.17	624.247	C36H36N2O8	[M+H]+	Grossamide	克罗酰胺	Alkaloids	生物碱	Phenolamine	酚胺	80510-06-1	2	69875.4	21624	25221.4	121493	63928	257680	1.88034e+07	2.67221e+07	3.83192e+06	14217	35498.9	9148.5	105220	72478.5	314088	3.68926e+07	2.85896e+07	8.46018e+06	24971	99585.1	230883	116954	300668	1.93922e+06	1.68679e+07	1.3582e+07	3.06303e+07	6.9293e+06	6.87871e+06	6.96283e+06	6.96839e+06	-	-
pme3011	104.071	68.8	103.063	C4H9NO2	[M+H]+	γ-Aminobutyric acid	γ-氨基丁酸	Organic acids	有机酸	Organic acids	有机酸	56-12-2	2	1.40544e+06	1.40531e+06	938121	1.34514e+07	1.64073e+07	2.19802e+07	1.599e+07	1.55364e+07	2.01997e+07	1.60757e+06	1.87112e+06	3.10081e+06	7.62492e+06	6.23249e+06	6.73498e+06	4.23965e+06	5.62831e+06	5.31582e+06	2.1381e+06	1.81725e+06	2.29529e+06	3.32888e+07	2.98158e+07	3.14031e+07	1.44594e+07	2.20615e+07	2.44022e+07	1.21445e+07	1.19471e+07	1.21247e+07	1.20051e+07	C00334	ko00250,ko00330,ko00410,ko00650,ko00760,ko01100
pmb0484	104.1	60.1	104.107	C5H14NO+	[M]+	Choline	胆碱	Alkaloids	生物碱	Alkaloids	生物碱	62-49-7	3	8.11353e+06	1.00085e+07	7.85912e+06	4.05762e+07	2.88261e+07	3.90261e+07	5.72656e+07	4.11227e+07	4.84351e+07	1.76666e+07	1.83179e+07	1.70202e+07	3.22061e+07	3.75664e+07	2.78558e+07	5.52388e+07	5.43776e+07	6.27226e+07	1.28184e+07	1.22807e+07	1.28465e+07	3.64665e+07	2.98987e+07	4.01333e+07	3.85912e+07	5.21505e+07	4.80906e+07	3.28935e+07	3.30775e+07	3.2817e+07	3.24475e+07	C00114	ko00260,ko00564,ko01100,ko02010
pmb0865	518.324	184.073	517.317	C26H48NO7P	[M+H]+	LysoPC 18:3(2n isomer)	溶血磷脂酰胆碱 18:3(2n异构)	Lipids	脂质	LPC	溶血磷脂酰胆碱	-	1	1.04719e+08	9.85497e+07	1.1918e+08	6.91869e+06	6.28211e+06	3.58814e+06	899587	690568	1.12134e+06	1.29281e+08	1.21999e+08	1.48898e+08	4.52547e+06	9.14768e+06	6.38839e+06	1.03465e+06	879230	947214	1.09671e+08	1.15611e+08	9.46052e+07	8.80053e+06	9.57746e+06	7.84109e+06	1.73629e+07	1.93102e+06	5.55798e+06	5.87632e+07	5.9995e+07	5.94017e+07	5.96814e+07	-	-
Jmzp005230	296.126	249.09	295.121	C18H17NO3	[M+H]+	Xylopine	木番荔枝碱	Alkaloids	生物碱	Aporphine alkaloids	阿朴啡型生物碱	517-71-5	1	2.44682e+07	1.63216e+07	1.26306e+07	8.78344e+06	6.26496e+06	1.23832e+07	1.88728e+07	1.41378e+07	1.8656e+07	8.13852e+06	8.88669e+06	3.67085e+07	8.06339e+06	7.72743e+06	1.41074e+07	2.6402e+07	3.02319e+07	1.79565e+07	7.82138e+06	1.77158e+07	7.91899e+06	1.11809e+07	2.25421e+07	2.83268e+07	6.15541e+07	1.81819e+07	4.42552e+07	1.83617e+07	1.81009e+07	1.78163e+07	1.80463e+07	C09670	-
Hmzp007128	371.117	149.03	370.105	C20H18O7	[M+H]+	Sesaminol	芝麻素酚	Lignans and Coumarins	木脂素和香豆素	Lignans	木脂素	74061-79-3	1	758403	939545	735729	9	9	9	3.27223e+06	2.82208e+06	2.70609e+06	1.04804e+06	781144	623854	9	9	9	6.46783e+06	4.79578e+06	6.12491e+06	703724	930984	677612	12255.1	17781.9	32081.9	3.2707e+06	4.14993e+06	4.86073e+06	1.32379e+06	1.28458e+06	1.29911e+06	1.30827e+06	-	-
mws0126	524.371	184.073	523.364	C26H54NO7P	[M+H]+	LysoPC 18:0	溶血磷脂酰胆碱 18:0	Lipids	脂质	LPC	溶血磷脂酰胆碱	19420-57-6	1	1.00607e+06	650405	636279	1.78238e+06	2.2775e+06	2.6473e+06	558570	387587	571477	864497	499072	1.54179e+06	4.33534e+06	2.32701e+06	1.86957e+06	426021	409053	516230	486436	449999	403176	2.25584e+06	3.95955e+06	2.8927e+06	878536	595369	712262	2.05037e+06	2.07144e+06	2.11383e+06	2.07498e+06	-	-
MWSmce052	455.361	455.361	456.36	C30H48O3	[M-H]-	3-Epiursolic acid	3-表熊果酸	Terpenoids	萜类	Triterpene	三萜	989-30-0	2	9	9	9	569213	580223	265535	9	40488.3	61112.5	39534.2	35706	72899.9	240062	163693	326230	42240.7	45062.7	74538.3	24050.9	40614.2	30436.3	705597	352575	2.16584e+06	9	9	9	239118	243462	244055	237816	-	-
Lmhp112042	355.284	263.237	354.277	C21H38O4	[M+H]+	1-Linoleoylglycerol*	1-亚油酰甘油酯*	Lipids	脂质	Glycerol ester	甘油酯	2277-28-3	2	172383	270405	194548	544105	425774	577603	215974	45684.4	94583.2	283371	248913	291180	448861	613825	541261	148707	92248.6	100025	381812	523481	425181	830721	903354	748070	357729	97241.4	74846.8	428422	430033	441000	433553	-	-
Lhhp102908	233.152	145.1	232.146	C15H20O2	[M+H]+	5α,6α,7β,10β-11α,13-dihydro-4(15)-eudesmene-12,6-olide Tsoongiodendroonolide	观光木内酯	Terpenoids	萜类	Sesquiterpenoids	倍半萜	-	2	188535	169406	259678	538731	545031	510390	782563	446909	1.0645e+06	199824	183257	233235	170451	258201	297515	396924	506171	334812	161931	132283	126599	199195	272378	173654	1.22166e+06	583034	789100	322076	326937	330627	320805	-	-
pme3033	104.071	86	103.063	C4H9NO2	[M+H]+	N,N-Dimethylglycine	N,N-二甲基甘氨酸	Amino acids and derivatives	氨基酸及其衍生物	Amino acids and derivatives	氨基酸及其衍生物	1118-68-9	3	924912	953575	644187	8.10174e+06	9.79113e+06	1.27761e+07	9.80479e+06	9.23814e+06	1.22409e+07	1.19307e+06	1.23928e+06	1.99567e+06	4.70496e+06	3.80713e+06	4.36681e+06	2.949e+06	3.59922e+06	3.48966e+06	1.34853e+06	1.16576e+06	1.44929e+06	1.94834e+07	1.74868e+07	1.80437e+07	8.65794e+06	1.25205e+07	1.48582e+07	6.9705e+06	7.20067e+06	7.08367e+06	7.00373e+06	C01026	ko00260,ko01100
pmp000459	282.149	251.1	281.142	C18H19NO2	[M+H]+	Lirinidine	北美鹅掌楸尼定碱	Alkaloids	生物碱	Aporphine alkaloids	阿朴啡型生物碱	54383-28-7	2	1.48313e+07	1.26697e+07	1.03871e+07	2.9676e+06	2.53469e+06	2.01543e+06	414093	607850	621954	1.3809e+07	1.52029e+07	1.73432e+07	1.75939e+06	1.98216e+06	1.43619e+06	793185	597918	653445	7.74083e+06	8.91865e+06	7.00511e+06	681449	992362	1.08999e+06	2.07961e+06	526593	567072	3.67883e+06	3.78381e+06	3.80361e+06	3.72465e+06	-	-
MWS1709	133.014	71.0097	134.022	C4H6O5	[M-H]-	D-Malic acid	D-苹果酸	Organic acids	有机酸	Organic acids	有机酸	636-61-3	1	1.9844e+07	1.83012e+07	1.30903e+07	4.31153e+07	3.66362e+07	3.42937e+07	2.73963e+07	1.17549e+07	2.48477e+07	9.72778e+06	1.44104e+07	5.83033e+06	3.35894e+07	2.47948e+07	2.54436e+07	1.61916e+07	1.74248e+07	1.81405e+07	8.88204e+06	1.51145e+07	1.29643e+07	2.15377e+07	3.11476e+07	3.18181e+07	2.9339e+07	1.49412e+07	1.98578e+07	2.36429e+07	2.37801e+07	2.43563e+07	2.3549e+07	C00497	ko00650,ko01100
HX1248	373.201	151.075	372.194	C22H28O5	[M+H]+	di-O-methyltetrahydrofuriguaiacin B	双-O-甲基四氢呋喃愈创木素	Lignans and Coumarins	木脂素和香豆素	Lignans	木脂素	-	1	350608	315487	436049	1.49059e+07	8.39492e+06	7.7837e+06	3.31529e+06	2.52038e+06	3.36691e+06	441862	326885	456297	1.1914e+07	1.0788e+07	1.09542e+07	5.47874e+06	3.05775e+06	3.27063e+06	318742	356829	282346	6.62803e+06	1.03655e+07	1.12711e+07	2.30337e+06	3.44478e+06	3.80454e+06	4.83054e+06	4.95167e+06	4.7712e+06	4.84201e+06	-	-
Lmbp002672	330.17	192.109	329.163	C19H23NO4	[M+H]+	8,14-Dihydroflavinantine	8,14-二氢淡黄巴豆亭碱	Alkaloids	生物碱	Isoquinoline alkaloids	异喹啉类生物碱	-	1	2.51902e+07	1.97294e+07	1.91169e+07	4.13893e+07	4.08184e+07	3.7792e+07	1.52495e+07	1.61152e+07	2.49991e+07	1.52601e+07	1.91616e+07	1.70326e+07	3.66019e+07	4.65148e+07	3.53851e+07	2.36643e+07	8.01357e+06	1.95756e+07	1.52951e+07	2.85808e+07	1.84565e+07	2.02706e+07	2.23169e+07	1.95333e+07	3.16114e+07	7.83565e+06	1.31395e+07	2.26708e+07	2.19412e+07	2.24135e+07	2.19404e+07	-	-
mws0281	191.02	111.009	192.027	C6H8O7	[M-H]-	Citric Acid	柠檬酸	Organic acids	有机酸	Organic acids	有机酸	77-92-9	1	3.88117e+06	3.95088e+06	1.21863e+06	2.6311e+07	2.83769e+07	2.47422e+07	2.63271e+07	5.73074e+07	4.85697e+07	1.22763e+06	1.93217e+06	484044	3.59073e+07	3.27505e+07	2.54528e+07	4.28794e+07	4.98319e+07	3.87558e+07	2.43174e+06	1.97334e+06	1.41185e+06	2.84699e+07	2.96077e+07	3.00544e+07	2.68298e+07	6.47223e+07	6.21996e+07	2.21188e+07	2.26284e+07	2.24753e+07	2.1799e+07	C00158	ko00020,ko00250,ko00630,ko01100,ko01110,ko01200,ko01210,ko01230,ko01240
Lmjp009734	233.154	131.085	232.146	C15H20O2	[M+H]+	Glechomanolide	欧亚活血丹内酯	Terpenoids	萜类	Sesquiterpenoids	倍半萜	38146-68-8	1	60060.4	26643.5	26692.7	4.70434e+07	6.03284e+07	4.40714e+07	3.39449e+07	4.61668e+07	4.62455e+07	62552.3	35963.4	18327.8	2.80418e+07	2.47715e+07	3.4707e+07	2.54351e+07	2.41491e+07	2.38616e+07	43837.4	17633.8	24374	2.98493e+07	4.07298e+07	4.69017e+07	3.55954e+07	2.77948e+07	3.42954e+07	2.66795e+07	2.59699e+07	2.70842e+07	2.66226e+07	C09466	-
Zmbp000449	130.033	70.0683	129.025	C5H7NOS	[M+H]+	Epigoitrin	表告依春	Others	其它类	Others	其它	1072-93-1	2	583838	934942	619291	1.42176e+08	7.38204e+07	7.40956e+07	9	9	9	571112	1.09571e+06	497812	1.6092e+08	1.47051e+08	5.06231e+07	9	9	9	1.20392e+07	1.80418e+06	2.55892e+07	3.11869e+07	8.12125e+07	7.74563e+07	9	9	9	7.61735e+07	7.79886e+07	7.64007e+07	7.90795e+07	-	-
pma0948	138.091	121.1	137.084	C8H11NO	[M+H]+	Phenylethanolamine	苯基乙醇胺	Alkaloids	生物碱	Alkaloids	生物碱	7568-93-6	3	1.30171e+07	1.35004e+07	1.92661e+07	8.36488e+06	6.39119e+06	9.33285e+06	2.43883e+06	1.15274e+06	2.59268e+06	1.07542e+07	1.27563e+07	1.86241e+07	3.16151e+06	5.26369e+06	4.71511e+06	941048	3.69175e+06	1.45317e+06	7.88202e+07	8.69022e+07	7.78824e+07	5.71076e+06	5.78325e+06	6.27959e+06	3.38227e+07	2.14501e+06	1.61288e+06	1.97038e+07	2.04711e+07	2.00757e+07	1.97335e+07	C02735	-
pme1002	138.091	103	137.084	C8H11NO	[M+H]+	L-Tyramine	L-酪胺	Alkaloids	生物碱	Alkaloids	生物碱	51-67-2	1	3.15721e+07	3.20355e+07	4.59882e+07	1.99543e+07	1.55608e+07	2.21351e+07	5.24797e+06	2.54782e+06	5.85109e+06	2.49354e+07	3.00442e+07	4.15814e+07	7.53852e+06	1.24245e+07	1.1103e+07	2.09212e+06	7.85228e+06	3.28978e+06	1.58125e+08	1.76015e+08	1.58802e+08	1.38482e+07	13435443	1.45266e+07	7.49337e+07	4.76027e+06	3.78478e+06	4.6778e+07	4.64448e+07	4.70973e+07	4.50437e+07	C00483	ko00350,ko00950,ko01100,ko01110,ko01240
Ymjm000127	503.212	59.0143	504.221	C23H36O12	[M-H]-	10-Acetylpatrinoside	10-乙酰花青素	Terpenoids	萜类	Terpene	萜类	-	3	1.94972e+06	2.24022e+06	1.77833e+06	32975.6	35015.3	20481.4	9	9	9	1.6269e+06	1.75881e+06	2728121	9	9	9	9	9	9	2.14409e+06	2.16136e+06	1.26035e+06	9	9	9	77387.8	55333.4	112175	704240	690328	705978	723978	-	-
Lssp210092	314.139	177.054	313.131	C18H19NO4	[M+H]+	N-trans-ferulic tyramine*	N-反式-阿魏酰酪胺*	Others	其它类	Saccharides	糖类	-	1	5.46675e+06	1.57555e+06	1.39216e+06	2.30518e+06	2.08366e+06	2.66522e+06	1.95302e+07	2.77331e+07	1.74552e+07	287790	106539	156325	773853	1.71151e+06	1.81904e+06	2.68341e+07	2.59765e+07	1.85029e+07	289428	2.50337e+06	1.27021e+06	2.96329e+06	5.72292e+06	2.14652e+07	8.60034e+07	3.59041e+07	6.22521e+07	1.67875e+07	1.71654e+07	1.67218e+07	1.63519e+07	-	-
pme0230	268.104	136.062	267.097	C10H13N5O4	[M+H]+	Adenosine	腺苷	Nucleotides and derivatives	核苷酸及其衍生物	Nucleotides and derivatives	核苷酸及其衍生物	58-61-7	1	1.8816e+07	1.52206e+07	1.30898e+07	1.28783e+07	9.31479e+06	1.53519e+07	2.35415e+06	3.82889e+06	1.94512e+06	1.42615e+07	1.31476e+07	1.33662e+07	8.29055e+06	8.99596e+06	1.16276e+07	1.06778e+06	865735	1.72068e+06	2.38438e+07	1.85258e+07	1.80718e+07	1.04423e+07	1.39827e+07	1.54074e+07	3.43211e+06	611003	1.92106e+06	9.57278e+06	9.75309e+06	9.64199e+06	1.00167e+07	C00212	ko00230,ko01100,ko02010
Zmyn000453	191.02	111.009	192.027	C6H8O7	[M-H]-	Isocitric Acid	异柠檬酸	Organic acids	有机酸	Organic acids	有机酸	320-77-4	1	3.82657e+06	3.59334e+06	1.35857e+06	3.03109e+07	2.26227e+07	2.09896e+07	3.57787e+07	4.27742e+07	3.80604e+07	1.10566e+06	1.34512e+06	631525	2.72607e+07	3.44477e+07	2.4869e+07	4.31227e+07	4.07871e+07	4.41986e+07	1.73498e+06	1.61574e+06	1.20017e+06	2.9535e+07	2.59662e+07	3.41077e+07	2.7237e+07	4.16295e+07	3.9707e+07	2.39196e+07	2.36772e+07	2.35685e+07	2.28185e+07	C00311	ko00020,ko00630,ko01100,ko01110,ko01200,ko01210,ko01230,ko01240
Zmhn002334	355.104	193.049	356.111	C16H20O9	[M-H]-	6-O-Feruloyl-β-D-glucose	6-O-阿魏酰-D-葡萄糖	Phenolic acids	酚酸类	Phenolic acids	酚酸类	137887-25-3	3	2.96295e+06	2.70624e+06	3.57092e+06	9	9	9	400158	207584	219379	4.03198e+06	2.849e+06	3.8875e+06	9	9	9	546755	255969	626664	3.82927e+06	3.44182e+06	3.04778e+06	9	9	9	126524	682701	113852	898526	911839	923553	880539	-	-
Lmhp009590	508.34	184.073	507.332	C25H50NO7P	[M+H]+	LysoPC 17:1	溶血磷脂酰胆碱 17:1	Lipids	脂质	LPC	溶血磷脂酰胆碱	-	1	1.00037e+07	7.83382e+06	9.33589e+06	1.80797e+06	1.61282e+06	2.23451e+06	140766	157088	166228	1.24212e+07	1.14607e+07	2.00245e+07	3.03306e+06	2.25298e+06	2.70003e+06	156074	158746	123505	1.54574e+07	1.53106e+07	1.05444e+07	2.89654e+06	3.932e+06	2.93813e+06	1.42021e+06	277733	701038	5.06032e+06	5.23051e+06	5.23887e+06	5.32066e+06	-	-
pmb0964	366.2	204.1	365.17	C16H23N5O5	[M+H]+	Isopentenyladenine-7-N-glucoside	异戊烯基腺苷-7-N-葡萄糖苷	Nucleotides and derivatives	核苷酸及其衍生物	Nucleotides and derivatives	核苷酸及其衍生物	-	3	391720	82464.7	41499.3	109292	71974.4	65544.2	133799	148732	87281.4	123926	66209.5	69872.3	66335.6	51297.8	829255	89161.3	157374	107423	278513	240658	448262	576246	58268.3	115850	82716.3	145279	114135	170260	175500	167306	168464	-	-
zjgp122320	163.038	89.0417	162.032	C9H6O3	[M+H]+	6-hydroxycoumarin	6-羟基香豆素	Others	其它类	Others	其它	6093-68-1	1	4.53972e+07	3.32464e+07	4.58465e+07	5.65611e+06	5.41226e+06	5.21303e+06	4.40507e+06	4.46435e+06	8.41828e+06	3.8667e+07	4.05041e+07	3.99139e+07	7.37568e+06	5.83848e+06	7.6331e+06	4.86148e+06	4.16627e+06	6.11449e+06	3.70944e+07	3.61592e+07	4.46454e+07	6.22e+06	5.06978e+06	6.92945e+06	1.70397e+07	5.2617e+06	6.99519e+06	2.29162e+07	2.32034e+07	2.32473e+07	2.21939e+07	-	-
mws0567	146.092	87	145.085	C5H11N3O2	[M+H]+	4-Guanidinobutyric acid	4-胍基丁酸	Organic acids	有机酸	Organic acids	有机酸	463-00-3	3	177387	172569	140834	811828	403508	1.58775e+06	1.1656e+06	1.1034e+06	1.14186e+06	108813	91474	112498	1.60762e+06	1.47848e+06	3.58892e+06	1.14389e+06	1.24652e+06	1.50344e+06	104564	115850	147917	854008	613662	3.6925e+06	2.53607e+06	1.24083e+06	2.80477e+06	2.55407e+06	2.65755e+06	2.58106e+06	2.5279e+06	C01035	ko00330,ko01100
Cmsp004201	328.154	296.128	327.147	C19H21NO4	[M+H]+	Cycloxyisoschelhammericine	环氧异西哈灭里辛碱	Alkaloids	生物碱	Alkaloids	生物碱	66322-14-3	2	1.57318e+07	1.08088e+07	1.31055e+07	216236	216671	135461	1.54437e+06	1.00937e+06	1.31526e+06	1.25909e+07	1.20636e+07	3.03132e+07	145556	158951	167862	1.29095e+06	1.76855e+06	1.33319e+06	1.21661e+07	2.42996e+07	1.05969e+07	138686	202407	119389	6.24383e+06	1.45484e+06	1.12182e+06	4.56567e+06	4.7016e+06	4.6441e+06	4.46832e+06	-	-
Lmbp000668	124.039	78.0336	123.032	C6H5NO2	[M+H]+	Isonicotinic acid	异烟酸	Others	其它类	Vitamin	维生素	55-22-1	2	73111.9	60704.6	92860.1	229286	161588	268268	60773.3	69267.6	74618.3	97682	78959.2	96702.3	138437	170705	188742	53375.1	65132.2	71784.6	87051.8	91417.7	75719.9	78330.8	137586	173485	218881	51201.3	89072.8	138205	134050	141325	139419	C07446	-
Smmp009715	308.12	249.09	307.121	C19H17NO3	[M+H]+	N-Acetylanonaine	N-乙酰番荔枝碱	Alkaloids	生物碱	Aporphine alkaloids	阿朴啡型生物碱	5894-74-6	1	6.90007e+07	2.4529e+07	6.39776e+07	1.86211e+06	785758	969525	250352	591492	278106	1.85937e+07	1.49621e+07	4.7832e+07	1.74521e+06	1.07699e+06	6.80609e+06	269514	208225	430795	1.89246e+07	6.80852e+07	7.76097e+07	2.0092e+06	2.53052e+06	3.31476e+06	3.53084e+07	741685	4.20911e+06	2.09199e+07	2.18223e+07	2.06811e+07	2.11071e+07	-	-
mws0133	123.055	80.05	122.048	C6H6N2O	[M+H]+	Nicotinamide	烟酰胺	Others	其它类	Vitamin	维生素	98-92-0	2	400332	589342	855602	4.4304e+06	2.26297e+06	4.53504e+06	260586	460034	480645	720827	548675	814249	3.6314e+06	4.59406e+06	3.53161e+06	184743	215781	336791	593634	523307	472994	1.17146e+06	1.10172e+06	1.35663e+06	1.87145e+06	215836	537724	1.43278e+06	1.46579e+06	1.43044e+06	1.38387e+06	C00153	ko00760,ko01100,ko01240
mws0219	132.03	88	133.037	C4H7NO4	[M-H]-	L-Aspartic Acid	L-天冬氨酸	Amino acids and derivatives	氨基酸及其衍生物	Amino acids and derivatives	氨基酸及其衍生物	56-84-8	3	765014	727791	774940	4.73474e+06	2.88289e+06	3.87874e+06	2.18228e+06	2.26024e+06	1.17292e+06	1.01618e+06	855589	1.42817e+06	1.11525e+07	1.09083e+07	4.84535e+06	7.92539e+06	1.06423e+07	7.5039e+06	869433	1.10229e+06	1.19501e+06	3.54391e+06	3.0728e+06	3.93417e+06	5.19997e+06	2.2867e+06	3.80668e+06	3.09572e+06	3.20164e+06	3.25629e+06	3.25717e+06	C00049	ko00220,ko00250,ko00260,ko00261,ko00270,ko00300,ko00340,ko00410,ko00460,ko00710,ko00760,ko00770,ko00970,ko01100,ko01110,ko01200,ko01210,ko01230,ko01240,ko02010
Lmsn000381	341.109	89.0244	342.116	C12H22O11	[M-H]-	D-Maltose	D-麦芽糖	Others	其它类	Saccharides	糖类	69-79-4	1	6.25466e+06	6.25849e+06	8.73693e+06	613122	946098	527225	2.20667e+06	2.89936e+06	2.49073e+06	4.84958e+06	7.74024e+06	1.272e+07	663062	496911	815352	1.78789e+06	1.80226e+06	1.99718e+06	9.13727e+06	9.39926e+06	1.03933e+07	1.23837e+06	1.54859e+06	1.54415e+06	2.3848e+06	2.08264e+06	2.5381e+06	2.62812e+06	2.75714e+06	2.77273e+06	2.72758e+06	C01971	-
Lmbn000198	133.014	71.0139	134.022	C4H6O5	[M-H]-	3-Dehydro-L-Threonic Acid	3-脱氢-L-苏糖酸	Others	其它类	Saccharides	糖类	-	1	2.1612e+07	2.02535e+07	1.4139e+07	4.42847e+07	3.75646e+07	3.99771e+07	3.42576e+07	1.44097e+07	30720240	1.1291e+07	1.43099e+07	6.53385e+06	3.40481e+07	2.50567e+07	2.34732e+07	2.09019e+07	2.10501e+07	2.30075e+07	9.59291e+06	1.62716e+07	1.37628e+07	2.11831e+07	2.96987e+07	3.1537e+07	3.43039e+07	1.71372e+07	2.30424e+07	2.7546e+07	2.81297e+07	2.82006e+07	2.67348e+07	C03064	ko00053,ko01100
Hmqn003054	329.235	311.221	330.24	C18H34O5	[M-H]-	9,10,11-Trihydroxy-12-octadecenoic acid	9,10,11-三羟基-12-十八碳烯酸	Lipids	脂质	Free fatty acids	游离脂肪酸	61911-67-9	1	21847.4	10409.4	13962.4	27505.7	20592.8	25479.5	34431.7	15645.7	29490.2	17720.2	19740.5	16936.1	25163.1	27520.3	22711.5	35734.7	37628.6	32829.1	19091.4	11963.6	17079.5	24372	96628.5	82146.8	17631.3	32806.4	29774.6	29985.2	30498.9	29250.9	31010.7	-	-
Lsjp211314	344.147	177.054	343.142	C19H21NO5	[M+H]+	N-Feruloyl-3-methoxytyramine*	N-阿魏酰-3-甲氧基酪胺*	Alkaloids	生物碱	Phenolamine	酚胺	78510-19-7	1	745570	374790	141376	690898	710680	1.10495e+06	3.42852e+06	4.05301e+06	2.23278e+06	43162.5	27861.1	25986.2	798262	714286	656987	2.98414e+06	6.19763e+06	2.0951e+06	86118.2	1.81738e+06	540847	838032	1.13729e+06	1.96517e+06	3.43797e+07	2.89702e+06	1.16538e+07	3.15287e+06	3.20476e+06	3.05759e+06	3.03947e+06	-	-
mws0001	133.061	74	132.054	C4H8N2O3	[M+H]+	L-Asparagine	L-天冬酰胺	Amino acids and derivatives	氨基酸及其衍生物	Amino acids and derivatives	氨基酸及其衍生物	70-47-3	2	318710	507497	96900.9	8.6515e+06	6.26388e+06	1.10533e+07	4.55876e+06	1.05943e+07	3.33522e+06	171381	162386	716623	7.38224e+06	1.34315e+07	6.69431e+06	3.65698e+07	1.91652e+07	1.24965e+07	136413	251049	219489	9.64831e+06	4.36767e+06	7.27016e+06	8.12949e+06	4.35973e+06	6.5551e+06	6.71544e+06	6.95222e+06	7.13409e+06	7.0152e+06	C00152	ko00250,ko00460,ko00970,ko01100,ko01110,ko01230
pme3475	273.076	153	272.068	C15H12O5	[M+H]+	Butin; 7,3',4'-Trihydroxyflavanone	紫铆素	Flavonoids	黄酮	Flavanones	二氢黄酮	492-14-8	3	32460.2	44747	35703.2	23160.2	11064.4	10577.2	9	9	9	108643	236678	35234.5	9	9	9	46251.7	43661	70926.7	772071	310710	715736	330852	78053.9	34326.8	47506.3	36660	47731.5	154819	145578	151548	150948	C09614	ko00941
Lmhp008718	506.324	184.073	505.317	C25H48NO7P	[M+H]+	LysoPC 17:2	溶血磷脂酰胆碱 17:2	Lipids	脂质	LPC	溶血磷脂酰胆碱	-	1	5.76191e+06	3.47914e+06	3.77333e+06	693367	655305	690064	71289.2	108340	93339.1	8.69004e+06	1.1172e+07	9.5975e+06	1.33042e+06	938177	1.38262e+06	120601	89104.5	81678.9	9.30377e+06	6.55375e+06	6.30816e+06	1.0661e+06	1.36435e+06	960544	1.28299e+06	163131	565057	2.85094e+06	2.8386e+06	2.99122e+06	2.94788e+06	-	-
Lmhp010190	522.355	184.073	521.348	C26H52NO7P	[M+H]+	LysoPC 18:1(2n isomer)	溶血磷脂酰胆碱 18:1(2n异构)	Lipids	脂质	LPC	溶血磷脂酰胆碱	-	1	8.18983e+07	7.28105e+07	9.19261e+07	3.96308e+07	3.40873e+07	4.57391e+07	4.72376e+06	3.56364e+06	6.16243e+06	9.07004e+07	6.42821e+07	2.39296e+07	6.07698e+07	6.33014e+07	6.68272e+07	6.48295e+06	1.14295e+07	6.88496e+06	7.10229e+07	8.56531e+07	5.8615e+07	7.01545e+07	1.1641e+08	6.2739e+07	4.76789e+07	1.29171e+07	3.31516e+07	6.50114e+07	6.59827e+07	6.83271e+07	6.84984e+07	-	-
pmp001251	520.34	184.073	519.332	C26H50NO7P	[M+H]+	LysoPC 18:2(2n isomer)	溶血磷脂酰胆碱 18:2(2n异构)	Lipids	脂质	LPC	溶血磷脂酰胆碱	-	1	9.80453e+07	1.10076e+08	1.11784e+08	7.06266e+07	6.41561e+07	5.35177e+07	8.88554e+06	9.14909e+06	1.28422e+07	1.29247e+08	1.01081e+08	4.0078e+07	1.01994e+08	8.87461e+07	9.20738e+07	1.0715e+07	1.25025e+07	1.02923e+07	105798783	9.79514e+07	9.18886e+07	7.86057e+07	9.7604e+07	7.38771e+07	8.92705e+07	1.71777e+07	4.55232e+07	8.36264e+07	8.7247e+07	8.76127e+07	8.89282e+07	-	-
pmb2406	510.355	184.073	509.348	C25H52NO7P	[M+H]+	LysoPC 17:0	溶血磷脂酰胆碱 17:0	Lipids	脂质	LPC	溶血磷脂酰胆碱	50930-23-9	2	274087	146352	91401.8	689240	745846	754168	273406	220336	320657	192046	168741	202553	1.63847e+06	902626	842422	173803	208965	212338	136081	151827	146623	783804	1.38785e+06	954860	435070	299297	398741	664987	688952	699883	706482	-	-
Lhhp102906	249.147	145.099	248.141	C15H20O3	[M+H]+	Parthenolide	小白菊内酯	Terpenoids	萜类	Sesquiterpenoids	倍半萜	20554-84-1	1	488211	384444	405879	7.99163e+07	9.93391e+07	7.75845e+07	7.42144e+07	8.22203e+07	8.66952e+07	319987	480190	234837	6.0879e+07	5.78618e+07	6.07127e+07	5.90866e+07	6.56016e+07	5.04622e+07	352777	372582	275846	5.90844e+07	7.56951e+07	8.07394e+07	7.16367e+07	6.76403e+07	7.63725e+07	5.75066e+07	5.68583e+07	5.95322e+07	6.00582e+07	C07609	-
pmb0069	122	105	121.053	C7H7NO	[M+H]+	Benzamide	苯甲酰胺	Phenolic acids	酚酸类	Phenolic acids	酚酸类	55-21-0	3	2.11028e+06	1.81504e+06	1.23686e+06	1.09702e+06	464252	828816	41004.6	44950.2	20808.6	1.72785e+06	2.79418e+06	1.82316e+06	1.14437e+06	860093	1.56453e+06	31207.9	35453.8	30608.7	860131	1.16285e+06	715352	658649	480223	678369	577620	61184.5	139447	787656	797950	759685	756193	C09815	-
Zmcp102202	205.086	149.023	204.079	C12H12O3	[M+H]+	Senkyunolide C	川芎内酯酚 C	Phenolic acids	酚酸类	Phenolic acids	酚酸类	-	1	4.74893e+06	4.53344e+06	2.61388e+06	1.09978e+06	895557	1.11206e+06	1.1423e+06	1.48632e+06	574051	5.33301e+06	2.50757e+06	2.35496e+06	660431	874516	779569	5.42286e+06	1.30757e+06	2.45974e+06	2.08663e+06	1.94176e+06	2.08265e+06	741605	1.18792e+06	896470	696901	878688	919053	1.98941e+06	1.95197e+06	1.9325e+06	2.05231e+06	-	-
pmb0197	298.1	166.3	297.107	C11H15N5O5	[M+H]+	N7-Methylguanosine	N7-甲基鸟苷	Nucleotides and derivatives	核苷酸及其衍生物	Nucleotides and derivatives	核苷酸及其衍生物	20244-86-4	3	38278.1	34614.6	48135	184518	86866.6	119768	10944.8	17972.3	16179.4	58735.1	54292.1	87886.3	182996	290469	77858.8	9	9	9	45983.3	54514.9	37235	49380.8	72301	86887.9	210902	17664	16499	72022.7	67612.5	70231.3	69102.6	C20674	-
MWSHY0061	595.164	287.055	594.159	C27H30O15	[M+H]+	Kaempferol-3-O-neohesperidoside*	山柰酚-3-O-新橙皮糖苷*	Flavonoids	黄酮	Flavonols	黄酮醇	32602-81-6	1	1.56965e+06	1.65753e+06	1.56205e+06	50118.5	26350.6	39060	635155	250217	1.24498e+06	24938652	5.3914e+07	6.40814e+06	25329.1	29383.1	67849.3	672638	1.09506e+06	750883	8.2239e+06	3.81218e+06	1.61347e+07	276376	217801	200456	638439	912184	940070	5.91829e+06	6.23285e+06	6.19583e+06	6.28889e+06	-	-
pme0151	115	98.2	114.043	C4H6N2O2	[M+H]+	5,6-Dihydrouracil	5,6-二氢尿嘧啶	Nucleotides and derivatives	核苷酸及其衍生物	Nucleotides and derivatives	核苷酸及其衍生物	504-07-4	3	180106	203203	166077	32884.9	36001.2	30313.8	59687.1	81720.2	68785.8	119454	170363	120890	9	9	9	85419.6	78078.4	79912.6	133773	153609	160694	33415.4	23639.6	34864.7	49604.4	61640.4	70568.5	58955.6	59835.8	56116.3	58476.3	C00429	ko00240,ko00410,ko00770,ko01100
mws0044	303.051	125.024	304.058	C15H12O7	[M-H]-	Taxifolin(Dihydroquercetin)	花旗松素(二氢槲皮素)	Flavonoids	黄酮	Flavanonols	二氢黄酮醇	480-18-2	3	126075	91232.9	100937	20771.6	19584	15657.9	9	9	9	193071	310952	152320	9	9	9	12045.1	7638.9	18267.9	618178	394138	611970	9	9	9	9	9	9	132167	140218	135368	139599	C01617	ko00941,ko01100,ko01110
pma2987	142.097	124.087	141.09	C6H11N3O	[M+H]+	Histidinol	组氨醇	Alkaloids	生物碱	Alkaloids	生物碱	501-28-0	3	1.2275e+07	1.30762e+07	1.24008e+07	7.66035e+06	8.46293e+06	9.07069e+06	1.52279e+06	9.19255e+06	2.04685e+06	7.40679e+06	1.2282e+07	5.63397e+06	7.85209e+06	8.66594e+06	9.57374e+06	7.76968e+06	5.66121e+06	8.63961e+06	1.1443e+07	1.30469e+07	1.19838e+07	9.70461e+06	7.54508e+06	8.40457e+06	1.26098e+06	6.34135e+06	6.29561e+06	7.83618e+06	8.23074e+06	8.21492e+06	8.36346e+06	C00860	ko00340,ko01100,ko01110,ko01230
Jmwn002620	341.086	161.02	342.095	C15H18O9	[M-H]-	Vanillic Acid-4-O-Glucuronide	香草酸-4-O-葡萄糖醛酸苷	Phenolic acids	酚酸类	Phenolic acids	酚酸类	-	1	1.4856e+07	1.8158e+07	1.63453e+07	3.80221e+06	4.11104e+06	3.31679e+06	625497	407977	603575	8.98682e+06	1.54014e+07	9.56613e+06	3.09987e+06	9.85587e+06	2.99937e+06	919274	964345	1.04181e+06	1.09952e+07	1.30673e+07	5.4983e+06	3.19125e+06	2.90505e+06	5.70572e+06	828682	600649	326460	5.96694e+06	6.11234e+06	6.38049e+06	6.19756e+06	-	-
mws0889	135.03	75.01	136.037	C4H8O5	[M-H]-	D-Threonic Acid	D-苏糖酸	Others	其它类	Saccharides	糖类	3909-12-4	2	1.47843e+06	1.68243e+06	1.5331e+06	477175	466282	453015	106774	117929	279958	1.45748e+06	1.47194e+06	1.23719e+06	421042	420690	326464	158578	233797	220567	1.69389e+06	1.89832e+06	2.13799e+06	277896	310671	326739	459698	245158	257618	863292	860765	914718	875938	C21649	-
pmc0274	167.1	121.1	166.031	C6H6N4S	[M+H]+	6-Methylmercaptopurine	6-甲基巯嘌呤	Nucleotides and derivatives	核苷酸及其衍生物	Nucleotides and derivatives	核苷酸及其衍生物	50-66-8	3	570764	556466	596137	3.63135e+06	3.02757e+06	3.83362e+06	1.15432e+06	1.10194e+06	1.53664e+06	899186	655743	847454	2.4291e+06	2.46431e+06	1.61159e+06	804599	845508	694315	490132	537846	484990	8.00167e+06	6.8624e+06	8.57298e+06	2.09589e+06	1.15541e+06	1.38813e+06	1.99923e+06	2.14431e+06	2.06237e+06	2.08191e+06	C16614	-
Smgp009046	387.17	151.07	386.173	C22H26O6	[M+H]+	Pinoresinol dimethy ether	松脂醇二甲醚	Lignans and Coumarins	木脂素和香豆素	Lignans	木脂素	29106-36-3	1	8.39002e+07	8.53076e+07	8.33726e+07	261779	86691	59617.5	8.67184e+06	6.79704e+06	8.83094e+06	8.72519e+07	8.47145e+07	9.03553e+07	334391	189313	117984	1.10658e+07	1.39606e+07	1.43787e+07	7.75541e+07	7.85137e+07	7.83955e+07	236286	107870	98045.8	1.43588e+07	1.18543e+07	1.31607e+07	4.12532e+07	4.33378e+07	4.08937e+07	4.07708e+07	C10561	-
Wmhp000012	389.144	209.032	390.153	C17H26O10	[M-H]-	ajugoside	筋骨草苷	Terpenoids	萜类	Monoterpenoids	倍萜	52916-96-8	2	86779.8	86411.2	77210.9	117928	128472	100459	116742	110181	21085.9	63672.8	32747.5	39209.8	154311	95860.7	127887	128581	167247	130623	61301.2	90097.3	45731.6	145335	118369	158131	69128.1	144004	88908	109551	106899	105830	112884	-	-
Qmjp110216	286.144	107.049	285.137	C17H19NO3	[M+H]+	N-[7'-(4'-Methoxyphenyl)ethyl]-2-methoxybenzamide	N-[7'-(4'-甲氧基苯基)乙基]-2-甲氧基苯甲酰胺	Alkaloids	生物碱	Alkaloids	生物碱	-	1	3.9509e+07	3.39797e+07	4.10432e+07	1.05372e+07	7.84456e+06	8.49838e+06	4.2249e+06	3.0802e+06	7.31874e+06	2.54021e+07	4.06679e+07	3.61379e+07	6.50345e+06	8.29632e+06	6.61652e+06	3.45291e+06	4.56409e+06	2.9012e+06	6.26151e+07	116502436	6.44708e+07	6.09796e+06	8.29864e+06	5.37694e+06	2.06209e+07	3.89935e+06	4.28731e+06	1.85645e+07	1.92172e+07	1.80716e+07	1.91707e+07	-	-
MWSHY0064	625.174	317.065	624.169	C28H32O16	[M+H]+	Isorhamnetin-3-O-neohesperidoside	异鼠李素-3-O-新橙皮糖苷	Flavonoids	黄酮	Flavonols	黄酮醇	55033-90-4	2	1.22552e+06	929541	958931	102190	103619	122091	1.23919e+06	934678	1.98287e+06	1.16586e+06	1.28042e+06	1.17005e+06	67386.3	93767.8	97369.8	1.87814e+06	1.33436e+06	2.40781e+06	874885	564910	1.07043e+06	113301	88187.8	96380.8	981358	1.39626e+06	1.6242e+06	781474	782184	734089	762013	-	-
pme1210	150.058	61	149.051	C5H11NO2S	[M+H]+	L-Methionine	L-甲硫氨酸	Amino acids and derivatives	氨基酸及其衍生物	Amino acids and derivatives	氨基酸及其衍生物	63-68-3	3	35223	33818.3	32571.8	191625	207857	303847	98265.9	36097	126249	33583.4	27706.6	43956.2	123978	190801	198174	67852.3	98027.9	86858.5	34219.6	21082.2	24946.7	576739	606539	500469	459494	122457	142943	130050	133893	139701	135310	C00073	ko00270,ko00966,ko00970,ko01100,ko01110,ko01210,ko01230,ko01240
MWSHY0132	449.108	303.05	448.101	C21H20O11	[M+H]+	Quercetin-3-O-rhamnoside(Quercitrin)	槲皮素-3-O-鼠李糖苷(槲皮苷)	Flavonoids	黄酮	Flavonols	黄酮醇	522-12-3	1	2.22703e+07	1.52991e+07	1.03157e+07	55013	21947.3	28701	405566	496309	425906	1.16356e+07	1.19103e+07	9.80252e+06	44834	21528	11783.1	703152	664408	669969	1.60902e+07	1.07254e+07	1.30531e+07	89684	24217.8	8028.85	603264	663983	557710	6.16413e+06	6.33811e+06	6.61264e+06	6.46688e+06	C01750	ko00944
Lmlp003531	449.108	287.058	448.101	C21H20O11	[M+H]+	Luteolin-3'-O-glucoside*	木犀草素-3'-O-葡萄糖苷*	Flavonoids	黄酮	Flavones	黄酮	-	2	441901	467452	565844	162422	157815	170076	92765.1	56606.4	114142	8.15161e+06	1.72483e+07	1.39688e+06	129094	157073	198385	75913.2	59719.8	57698.4	6.12972e+06	7.82012e+06	2.00408e+07	477164	401394	368609	407709	69349.6	79099.9	3.47995e+06	3.53123e+06	3.30928e+06	3.36107e+06	-	-
Lmhp010515	510.355	184.073	509.348	C25H52NO7P	[M+H]+	LysoPC 17:0(2n isomer)	溶血磷脂酰胆碱 17:0(2n异构)	Lipids	脂质	LPC	溶血磷脂酰胆碱	-	2	95139	61449.2	69576.9	63628.7	64895.4	53902.3	25150.7	20689.9	30541.7	148193	137005	237304	154420	95345.2	65721.5	20194.7	24357.4	23791.9	128096	118673	83147.7	78086.4	159099	118723	92514.6	26903.7	55800	89918.8	91466.3	93746.2	96357.1	-	-
pmc1990	299.1	223.1	300.1	C17H16O5	[M-H]-	4'-Hydroxy-5,7-dimethoxyflavanone	4'-羟基-5,7-二甲氧基黄烷酮	Flavonoids	黄酮	Flavanones	二氢黄酮	-	3	5.14267e+07	5.32298e+07	5.56929e+07	4.6547e+07	48614993	5.28415e+07	5.66604e+07	5.50962e+07	5.51384e+07	5.62717e+07	6.14232e+07	5.3264e+07	4.41229e+07	5.43013e+07	5.30238e+07	5.98277e+07	6.23602e+07	6.22711e+07	5.41496e+07	5.44203e+07	5.83706e+07	5.11967e+07	4.73531e+07	5.08735e+07	5.93587e+07	6.326e+07	5.75027e+07	4.76712e+07	4.94085e+07	4.59308e+07	4.82753e+07	-	-
Hmdp010298	338.138	279.1	337.13	C20H19NO4	[M+H]+	Dehydrodicentrine	去氢荷包牡丹碱	Alkaloids	生物碱	Aporphine alkaloids	阿朴啡型生物碱	19843-03-9	1	2.53336e+07	1.23544e+07	1.56214e+07	2.70381e+06	398095	552963	730164	767715	602411	8.45023e+06	4.35627e+06	4.87908e+07	991738	699330	9.65386e+06	1.77693e+06	826700	1.72887e+06	3.21805e+06	1.03766e+07	1.98379e+07	3.22171e+06	3.1831e+06	6.51644e+06	8.55052e+07	2.96746e+06	2.07135e+07	1.3951e+07	1.30663e+07	1.36006e+07	1.31615e+07	-	-
MWSmce676	149.046	59.0132	150.053	C5H10O5	[M-H]-	D-Arabinose	D-阿拉伯糖	Others	其它类	Saccharides	糖类	10323-20-3	2	6.38645e+06	4.88537e+06	5.69838e+06	315168	482729	330431	273604	289044	470862	6.71135e+06	6.5073e+06	5.8753e+06	249304	247999	349246	116133	279472	185793	7.16222e+06	6.65473e+06	6.11995e+06	526613	348808	417153	449378	222584	290587	2.84395e+06	2.9418e+06	3.0667e+06	2.95905e+06	C00216	ko00040,ko00053
pmb0876	454.293	313.274	453.286	C21H44NO7P	[M+H]+	LysoPE 16:0	溶血磷脂酰乙醇胺 16:0	Lipids	脂质	LPE	溶血磷脂酰乙醇胺	53862-35-4	1	1.65351e+06	1.12056e+06	777764	3.15317e+06	4.46746e+06	5.10282e+06	1.71163e+06	1.04153e+06	1.75137e+06	1.24654e+06	975823	1.56654e+06	6.57278e+06	4.44917e+06	3.79167e+06	976854	1.12732e+06	1.03843e+06	917070	1.1653e+06	1.16879e+06	3.30835e+06	4.89952e+06	4.79136e+06	2.06133e+06	1.52083e+06	1.78262e+06	3.8447e+06	3.99102e+06	4.14242e+06	4.04922e+06	-	-
mws0704	140.012	78.9591	141.019	C2H8NO4P	[M-H]-	O-Phosphorylethanolamine	磷酸乙醇胺	Alkaloids	生物碱	Alkaloids	生物碱	1071-23-4	3	1930.66	2613.8	4446.7	54427.2	62659.5	72684.7	42970.4	37446.5	67827.1	8306.49	8256.15	6182.92	37327.2	40910.1	15907.6	13855.7	20885	14572.8	3792.53	5767.34	2290.81	104455	100444	114195	105547	73918.4	83705.8	33010	33711.4	35294.8	35122.4	C00346	ko00563,ko00564,ko00600,ko01100
pmb0883	482.324	341.305	481.317	C23H48NO7P	[M+H]+	LysoPE 18:0	溶血磷脂酰乙醇胺 18:0	Lipids	脂质	LPE	溶血磷脂酰乙醇胺	69747-55-3	3	26119.7	15403.5	15766.1	61388.1	85212.5	110598	22543.7	14107.2	21062.6	20592.7	13365.4	30830.9	118669	97142.4	63659.6	14683	14669.9	12627.1	11935	23703.7	10449.2	59439.4	127978	127745	33408.6	22450.2	30674.1	67234.7	69931.1	64694.9	68133.1	-	-
Zmdp000292	189.135	70.0652	188.127	C7H16N4O2	[M+H]+	Arginine methyl ester*	精氨酸甲酯*	Amino acids and derivatives	氨基酸及其衍生物	Amino acids and derivatives	氨基酸及其衍生物	-	1	188177	187139	174696	1.17175e+07	6.41703e+06	8.10063e+06	1.13286e+07	6.19385e+06	1.18188e+07	265039	424219	288040	1.38589e+07	1.82949e+07	4.71011e+06	3.90061e+06	1.36072e+07	1.6722e+07	646263	380720	922895	4.92056e+06	7.0663e+06	9.59148e+06	1.65486e+07	1.4874e+07	1.50066e+07	6.06595e+06	6.44519e+06	6.17506e+06	6.48467e+06	-	-
Zmjp000624	168.065	150.054	167.058	C8H9NO3	[M+H]+	Pyridoxal	吡哆醛	Others	其它类	Vitamin	维生素	66-72-8	3	257669	269808	208330	33420.8	62272.5	63631	28321	21018.4	30551.3	338854	272033	300727	9	9	9	9	9	9	349066	290984	355632	60789	54675.5	43762.7	41842.2	19652.1	32089.4	129823	130749	125489	135837	C00250	ko00750,ko01100,ko01240
pme3007	402.995	159	404.002	C9H14N2O12P2	[M-H]-	Uridine 5'-diphosphate	尿苷 5'-二磷酸	Nucleotides and derivatives	核苷酸及其衍生物	Nucleotides and derivatives	核苷酸及其衍生物	27821-45-0	3	29953.6	21486.8	35371.2	13103.2	32808.7	17158.1	29804.9	11330.6	37921.4	52922.4	19946.3	46760.5	29444.7	10715	13134.9	11736	19776.6	11173.4	46071.7	35649.2	40440.7	18539.5	19037	20437.6	58479.5	7017.23	5622.73	19125.2	19251.8	20431.9	20124.2	C00015	ko00240,ko00908,ko01100,ko01240
MWSHY0050	595.166	287.053	594.159	C27H30O15	[M+H]+	Kaempferol-3-O-rutinoside(Nicotiflorin)*	山柰酚-3-O-芸香糖苷(烟花苷)*	Flavonoids	黄酮	Flavonols	黄酮醇	17650-84-9	1	1.51292e+06	1.60177e+06	2.37479e+06	48114	31422.6	30394.1	597674	266423	1.27335e+06	2.86211e+07	5.0673e+07	7.40549e+06	51647.9	22292.1	43630	672636	915758	738483	9.28354e+06	4.67763e+06	1.86474e+07	297826	279594	235535	536405	944903	876251	5.87678e+06	6.11165e+06	6.3106e+06	5.9181e+06	C21833	ko00944,ko01110
MWS20152	417.156	402.1	418.163	C22H26O8	[M-H]-	Syringaresinol	丁香树脂酚	Lignans and Coumarins	木脂素和香豆素	Lignans	木脂素	21453-71-4	1	91755.1	108821	142534	55360.4	88710	76635.1	781604	1.12787e+06	843673	168038	94262.8	100109	43317.3	49027.8	56149.7	761822	642523	885624	131717	150652	61908.5	20641.1	26803.8	35020.4	693891	780641	868161	265327	250366	257880	269993	C10889	-
Lmxp011770	279.159	149.023	278.152	C16H22O4	[M+H]+	Diisobutyl phthalate*	邻苯二甲酸二异丁酯*	Phenolic acids	酚酸类	Phenolic acids	酚酸类	84-69-5	1	8.39063e+07	8.63424e+07	61125850	3.52358e+07	2.5169e+07	3.10662e+07	2.98867e+07	3.57285e+07	1.75977e+07	9.06931e+07	6.32913e+07	6.06231e+07	2.23722e+07	2.42276e+07	2.68402e+07	8.04937e+07	3.40929e+07	5.54086e+07	5.26248e+07	5.32742e+07	4.94029e+07	2.37324e+07	4.12764e+07	3.21252e+07	2.18247e+07	2.31071e+07	2.58849e+07	4.62381e+07	4.83505e+07	4.4903e+07	4.77835e+07	C15205	-
Ymjm000134	507.185	331.066	508.195	C25H32O11	[M-H]-	7R-Dihydrodehydrodiconferyl alcohol 4-O-β-D-glucopyranoside	7R-二氢脱氢二萜醇 4-O-β-D-吡喃葡萄糖苷	Lignans and Coumarins	木脂素和香豆素	Lignans	木脂素	-	3	164150	99254.1	86913.2	9	9	9	18222.1	29585.1	16417.3	33021.7	36411.7	52174.4	24214.3	27217.2	16927.6	24224.8	35922.8	57389.7	76724.7	190615	13663.1	9	9	9	16881.8	17128.3	13402.4	36105.2	33342.1	34521.4	35287.7	-	-
MWSmce389	209.117	179.07	208.11	C12H16O3	[M+H]+	Beta-asarone*	β-细辛脑*	Phenolic acids	酚酸类	Phenolic acids	酚酸类	5273-86-9	1	248522	273994	404096	9.00099e+07	8.99292e+07	8.9193e+07	4.53112e+06	1.44043e+07	7.94516e+06	495770	274231	915570	9.56684e+07	8.83282e+07	1.046e+08	7.77559e+06	694482	7.5495e+06	307366	570611	280025	8.50206e+07	9.81212e+07	9.80614e+07	1.99425e+06	4.51494e+06	6.30857e+06	4.0592e+07	4.07837e+07	4.11944e+07	4.36233e+07	C10430	-
mws0437	151.061	71	152.069	C5H12O5	[M-H]-	D-Arabitol*	D-阿拉伯糖醇*	Others	其它类	Saccharides	糖类	488-82-4	3	398219	548873	505903	48790.4	56565.4	50801.1	68362.5	42249.3	60538.8	624893	446066	583997	36506.5	34247.9	26093	25917.2	22731.7	9	628507	554609	542690	48107.6	46929.1	62259.8	56054.6	31235.8	42715	275408	287759	283877	298806	C01904	ko00040,ko01100
Lmzp006972	387.18	151.075	386.173	C22H26O6	[M+H]+	Dimethylmatairesinol	二甲基罗汉松树脂酚	Lignans and Coumarins	木脂素和香豆素	Lignans	木脂素	25488-59-9	2	9.13241e+07	9.08025e+07	9.21182e+07	351820	129431	94973.6	9.38184e+06	6.36347e+06	1.08292e+07	9.05914e+07	8.73011e+07	9.90181e+07	468706	241012	168475	1.47125e+07	1.76144e+07	1.72278e+07	8.75699e+07	8.45663e+07	8.49535e+07	299230	159313	115148	1.8304e+07	1.44167e+07	1.67924e+07	4.70282e+07	5.10503e+07	4.89047e+07	4.8425e+07	-	-
pmb3068	337.093	173.1	338.1	C16H18O8	[M-H]-	1-O-p-Coumaroylquinic acid	1-O-对香豆酰奎宁酸	Phenolic acids	酚酸类	Phenolic acids	酚酸类	-	1	1.14944e+06	1.06709e+06	1.29763e+06	9	9	9	19467.1	9458.45	14997.4	1.43309e+06	1.27628e+06	1.43958e+06	9	9	9	23757.2	29561.1	32023.1	1.19007e+06	802763	883269	9	9	9	8795.31	24891.7	25142.5	553444	559825	597569	572483	-	-
Hmlp000935	154.087	137.06	153.078	C8H11NO2	[M+H]+	Vanillylamine	香兰素胺	Alkaloids	生物碱	Phenolamine	酚胺	1196-92-5	2	4.48221e+06	1.18589e+06	3.70063e+06	1.08229e+07	4.97854e+06	7.52916e+06	1.93921e+06	1.09207e+06	2.98355e+06	5.69971e+06	5.48068e+06	8.20378e+06	8.90899e+06	1.31855e+07	7.50227e+06	1.70824e+06	2.39115e+06	1.80165e+06	5.29085e+06	1.19412e+07	6.65384e+06	4.799e+06	2.78164e+06	4.56306e+06	3.74028e+07	1.56663e+06	2.70575e+06	6.75932e+06	6.81053e+06	7.24126e+06	6.7407e+06	C16666	ko00998,ko01100,ko01110
pme3017	104.071	58	103.063	C4H9NO2	[M+H]+	2-Aminoisobutyric acid	2-氨基异丁酸	Organic acids	有机酸	Organic acids	有机酸	62-57-7	2	1.08793e+06	1.24844e+06	1.03432e+06	4.78412e+06	3.74981e+06	4.91507e+06	7.28675e+06	5.12246e+06	6.02187e+06	1.91435e+06	2.22179e+06	1.9256e+06	4.09222e+06	4.75554e+06	3.30164e+06	7.03119e+06	6.8468e+06	8.12738e+06	1.61101e+06	1.73915e+06	1.55039e+06	4.90704e+06	3.8114e+06	4.96568e+06	5.34538e+06	6.80332e+06	6.15333e+06	4.14737e+06	4.29889e+06	4.51142e+06	4.30922e+06	C03665	-
Qmyp101228	237.184	159.118	236.178	C15H24O2	[M+H]+	1β-Hydroxy-α-cyperone(ISO5)	1β-羟基-α-香附酮(ISO5)	Terpenoids	萜类	Sesquiterpenoids	倍半萜	-	2	66206.3	55887.1	78248.8	61445.4	9	36043.7	156081	84064.7	139876	47030.5	64102.4	64523.8	9	9	9	117507	138957	108281	61014.1	72733	30406.8	9	9	9	117236	176442	81268.5	278467	259521	276423	280342	-	-
Zmgp002857	757.219	303.051	756.211	C33H40O20	[M+H]+	Quercetin-3-O-α-rhamnosyl (1→2)-[α-rhamnosyl (1→6)]-β-glucoside	槲皮素-3-O-鼠李糖基(1→2)-[鼠李糖基(1→6)]-β-葡萄糖苷	Flavonoids	黄酮	Flavonols	黄酮醇	-	2	2.1534e+07	1.94433e+07	1.9881e+07	44297.2	8750.96	8796.91	274126	388570	489644	2.03325e+07	2.13531e+07	6.46802e+06	22352.3	5862.81	7823.91	605252	411924	575136	2.28686e+07	1.91574e+07	2.50901e+07	37207.9	10694.3	13781.9	244765	410334	552886	1.3212e+07	1.39548e+07	1.29546e+07	1.29877e+07	-	-
Hmpp003270	449.108	287.05	448.101	C21H20O11	[M+H]+	Luteolin-4'-O-glucoside*	木犀草素-4'-O-葡萄糖苷*	Flavonoids	黄酮	Flavones	黄酮	6920-38-3	2	506740	457766	664808	222162	172088	114881	9	9	9	1.06128e+07	1.87431e+07	1.4678e+06	228143	176248	261879	9	9	9	7.40478e+06	8.11622e+06	2.5213e+07	455775	407512	431656	391446	109594	102084	3.59628e+06	3.58894e+06	3.64827e+06	3.36688e+06	-	-
MWSmce476	353.065	338.046	352.058	C19H12O7	[M+H]+	Daphnoretin	西瑞香素	Lignans and Coumarins	木脂素和香豆素	Coumarins	香豆素	2034-69-7	3	430143	455150	622702	104046	47513.1	44018.8	665002	519560	446518	555538	439806	632370	87279.6	83457.8	86904.4	836667	972877	793528	416817	399792	324301	43581.2	54740.4	75346.6	645905	876478	697536	394100	404533	372241	383177	C09216	-
mws0213	151.061	71	152.069	C5H12O5	[M-H]-	Ribitol*	阿东糖醇*	Others	其它类	Saccharides	糖类	488-81-3	3	733276	544207	640270	152374	85448.2	127998	68696	26642.6	79142.9	900982	767330	943905	35929.5	40974.4	49198.2	26705.2	12582	15184.9	773243	732994	684809	81658.4	56159.5	70392.4	45633.9	23847.7	68447.7	353702	368269	385143	376211	C00474	ko00040,ko00740,ko01100
pma0791	521	273	520.122	C24H24O13	[M+H]+	Naringenin-7-O-(6''-malonyl)glucoside	柚皮素-7-O-(6''-丙二酰)葡萄糖苷	Flavonoids	黄酮	Flavanones	二氢黄酮	-	3	71320.3	79552.3	108451	9	9	9	9	9	9	658338	1.75524e+06	45945.5	9	9	9	9	9	9	2.03155e+06	1.76337e+06	5.80802e+06	9	9	9	9	9	9	688396	734957	738628	746744	-	-
Zjxp110311	235.204	161.13	234.162	C15H22O2	[M+H]+	Costic acid	木香酸	Terpenoids	萜类	Sesquiterpenoids	倍半萜	3650-43-9	1	9	9	9	1.09465e+07	1.04956e+07	7.49773e+06	3.59959e+06	5.43805e+06	5.65669e+06	9	9	9	5.19484e+06	4.53238e+06	5.42426e+06	2.11164e+06	2.19233e+06	2.44148e+06	9	9	9	5.11851e+06	5.76172e+06	1.12265e+07	3.37832e+06	2.89642e+06	4.90943e+06	3.99854e+06	3.89629e+06	4.24075e+06	4.10111e+06	-	-
pmp001311	627.156	303.1	626.148	C27H30O17	[M+H]+	6-Hydroxykaempferol-7,6-O-Diglucoside	6-羟基山柰酚-7,6-O-二葡萄糖苷	Flavonoids	黄酮	Flavonols	黄酮醇	-	1	213037	195899	151283	29078.5	13028.6	28878.9	35559.5	25885.5	30333	6.42984e+06	5.74265e+06	893614	24604.8	26980.5	38939.5	41134.1	47110.8	36348.9	4.95842e+06	4.16584e+06	7.42674e+06	28560.7	26493	23132.4	13144	19983.8	17227.8	1.23718e+06	1.20163e+06	1.29736e+06	1.20303e+06	-	-
Lmdp004160	789.187	325.091	788.18	C36H36O20	[M+H]+	Quercetin-3-O-(2'''-O-caffeoyl)sophoroside	槲皮素-3-O-(2'''-O-咖啡酰)槐糖苷	Flavonoids	黄酮	Flavonols	黄酮醇	-	3	1.41104e+07	1.36026e+07	1.27823e+07	1.77384e+06	2.12283e+06	1.18974e+06	1.42652e+06	2.06471e+06	4.2279e+06	1.57162e+07	1.45245e+07	1.19862e+07	1.2989e+06	1.35953e+06	1.33758e+06	1.72936e+06	1.94133e+06	1.979e+06	1.24015e+07	1.14329e+07	1.35393e+07	751115	1.2402e+06	686289	3.76839e+06	2.96413e+06	3.60179e+06	9.65719e+06	8.98972e+06	8.91159e+06	9.15642e+06	-	-
pme3961	252.109	136	251.102	C10H13N5O3	[M+H]+	2'-Deoxyadenosine	2'-脱氧腺苷	Nucleotides and derivatives	核苷酸及其衍生物	Nucleotides and derivatives	核苷酸及其衍生物	958-09-8	2	56610.6	55555.4	102381	375121	298910	313186	153825	167356	209032	58523.9	53611.4	100130	313800	373184	406588	78535.4	117383	70073.5	64737.8	97527.6	49717	1.06573e+06	2.90041e+06	2.32957e+06	230311	124868	155245	359447	382277	383240	392896	C00559	ko00230,ko01100,ko02010
Zjyp102904	235.17	177.127	234.162	C15H22O2	[M+H]+	teucrenone	香科酮	Terpenoids	萜类	Sesquiterpenoids	倍半萜	-	2	20390	29332.9	25045.6	185290	377289	236930	251407	315051	487963	29713.1	21742	19481.1	119087	104842	124167	169351	220143	144527	9	9	9	120651	176599	346182	190432	206776	302199	144763	150443	154108	158164	-	-
Lmhp009890	546.355	184.073	545.348	C28H52NO7P	[M+H]+	LysoPC 20:3	溶血磷脂酰胆碱 20:3	Lipids	脂质	LPC	溶血磷脂酰胆碱	1199257-41-4	1	115947	84772.1	90585.7	4.03335e+06	4.20671e+06	6.87948e+06	57614.9	47936.5	17156.5	233313	127841	452103	3.68216e+07	6.33164e+06	6.56548e+06	65872.6	19650.4	11685	147150	114415	85976.5	9.17232e+06	8.89609e+06	1.6024e+07	170462	29651.1	46103.7	4.07398e+06	4.3644e+06	4.37438e+06	4.43587e+06	-	-
Lmqp000329	296.067	104.108	295.056	C8H14N3O7P	[M+H]+	5-Aminoimidazole ribonucleotide	5-氨基咪唑核糖核苷酸	Nucleotides and derivatives	核苷酸及其衍生物	Nucleotides and derivatives	核苷酸及其衍生物	25635-88-5	1	256802	172861	346366	415108	531674	698534	172705	122656	230056	567193	364407	780742	456336	282805	381866	132322	177646	88542.8	650144	579260	391995	830863	916787	769985	2.31038e+06	177430	196853	561462	580130	529329	554293	-	-
Hmcn001884	463.089	301.03	464.096	C21H20O12	[M-H]-	6-Hydroxyluteolin 5-glucoside	6-羟基木犀草素-5-葡萄糖苷	Flavonoids	黄酮	Flavones	黄酮	-	2	201170	234936	300156	161938	122835	108445	160986	121762	141661	6.72801e+06	8.37786e+06	1.9602e+06	133446	118688	154546	229815	188475	329172	5.45442e+06	5.8886e+06	9.22272e+06	300181	203386	213392	100641	173189	112064	3.0761e+06	3.2952e+06	3.28876e+06	3.08812e+06	-	-
HJAP043	417.226	249.149	416.22	C24H32O6	[M+H]+	γ-Diasarone	γ-双细辛酮	Lignans and Coumarins	木脂素和香豆素	Lignans	木脂素	80434-33-9	1	11471.9	9	19721.4	5.24539e+06	4.54366e+06	6.1523e+06	52411.8	481030	121877	18345	8522.92	16365.2	1.04896e+07	1.06043e+07	1.01833e+07	202098	25579.5	126540	18255.1	13702.7	5326.35	5.90159e+06	1.33538e+07	1.4862e+07	124823	147667	170484	3.74406e+06	3.52147e+06	3.82109e+06	3.57772e+06	-	-
MWSmce682	149.046	59.0141	150.053	C5H10O5	[M-H]-	DL-Xylose	DL-木糖	Others	其它类	Saccharides	糖类	25990-60-7	2	6.13973e+06	4.66545e+06	4.98195e+06	284885	452762	341400	256855	234509	391887	6.14682e+06	5.8116e+06	5.74008e+06	247233	582356	296483	100687	253748	119846	6.79054e+06	5.522e+06	5.69642e+06	428941	306996	330951	381208	184789	230149	2.53815e+06	2.58542e+06	2.76919e+06	2.60597e+06	-	-
Qmjp081309	221.19	147.117	220.183	C15H24O	[M+H]+	Spathulenol	匙叶桉油烯醇	Terpenoids	萜类	Sesquiterpenoids	倍半萜	6750-60-3	1	101164	84306.6	102251	9	9	9	1.05711e+06	938947	573554	73189.7	66591.5	40484.8	9	9	9	1.05041e+06	918304	943080	79624.5	91292.7	35552.4	9	9	9	1.17898e+06	1.079e+06	1.11518e+06	364473	363002	391849	384506	-	-
Smgp109120	417.19	151.07	416.183	C23H28O7	[M+H]+	Epimagnolin	Epimagnolin	Lignans and Coumarins	木脂素和香豆素	Lignans	木脂素	-	2	3.62905e+06	3.42824e+06	3.5739e+06	9	9	9	242978	264157	221735	3.78432e+06	3.45083e+06	3.78424e+06	9	9	9	807644	639215	685317	3.22638e+06	3.08558e+06	2.84261e+06	9	9	9	461808	495959	545392	618255	646244	673533	625668	-	-
mws1433	314.139	177.055	313.131	C18H19NO4	[M+H]+	N-Feruloyltyramine*	N-阿魏酰酪胺*	Alkaloids	生物碱	Phenolamine	酚胺	66648-43-9	1	5.53043e+06	1.79701e+06	1.61338e+06	2.50991e+06	2.20497e+06	2.92104e+06	2.01742e+07	3.07627e+07	1.94666e+07	305826	102610	154102	832536	1.82186e+06	2.14548e+06	2.81678e+07	2.78271e+07	1.92604e+07	286501	2.70409e+06	1.28096e+06	3.17667e+06	6.18906e+06	2.25794e+07	8.44705e+07	3.71079e+07	6.13263e+07	1.75171e+07	1.89842e+07	1.81606e+07	1.7513e+07	C02717	-
Xmgp006913	341.139	137.06	340.13	C20H20O5	[M+H]+	2,4,2',4'-tetrahydroxy-3'-prenylchalcone	2,4,2',4'-四羟基-3'-异戊烯基查耳酮	Flavonoids	黄酮	Chalcones	查耳酮	-	3	8.11106e+06	6.3846e+06	6.2851e+06	115845	181809	116871	507060	545897	726117	7.4167e+06	6.00853e+06	1.36342e+07	132662	151329	115964	337713	529523	446136	5.46244e+06	4.83978e+06	5.23123e+06	115278	147950	173154	810353	597618	603069	2.79324e+06	3.00772e+06	2.83787e+06	2.75877e+06	-	-
MWSmce349	282.278	114.092	281.272	C18H35NO	[M+H]+	Laurocapram	月桂氮卓酮	Alkaloids	生物碱	Alkaloids	生物碱	59227-89-3	2	30424.2	17675.8	10447.7	19174.6	13817	23402.3	9	9	9	14536.8	9233.19	14597.9	14915.2	12943.5	15138.9	9	9	9	30185.3	13836.7	18780.5	9888.35	12884.6	17328.8	9	9	9	15085.3	16005.3	14846.3	15988.1	-	-
pmp000688	658.23	163.03	640.169	C29H36O16	[M+NH4]+	Forsythiaside C	连翘酯苷 C	Phenolic acids	酚酸类	Phenolic acids	酚酸类	-	1	7.19976e+06	4.82124e+06	6.48854e+06	4.77237e+06	9.23796e+06	5.91576e+06	8.71988e+06	7.04059e+06	8.71163e+06	8.38465e+06	1.1551e+07	6.19382e+06	3.74759e+06	6.06663e+06	6.97679e+06	5.74474e+06	8.07763e+06	6.86037e+06	1.03879e+07	1.58694e+07	1.36768e+07	5.52066e+06	5.25287e+06	4.78126e+06	6.29684e+06	7.73262e+06	6.48471e+06	8.07752e+06	8.23368e+06	7.92911e+06	8.67117e+06	-	-
pme2617	166.053	102	165.046	C5H11NO3S	[M+H]+	L-Methionine Sulfoxide	蛋氨酸亚砜	Amino acids and derivatives	氨基酸及其衍生物	Amino acids and derivatives	氨基酸及其衍生物	3226-65-1	3	4.67064e+06	4.07405e+06	3.75093e+06	2.43271e+06	2.54682e+06	2.77099e+06	325898	1.00748e+06	551746	2.37028e+06	3.91488e+06	1.69339e+06	2.56145e+06	2.71719e+06	3.3271e+06	769649	2.01919e+06	3.13056e+06	3.64372e+06	4.06591e+06	4.19811e+06	3.12407e+06	2.70112e+06	2.70052e+06	383766	557779	570673	2.76054e+06	2.52911e+06	2.64719e+06	2.5653e+06	C02989	ko00270
Lmbp102601	163.04	89.0378	162.032	C9H6O3	[M+H]+	7-Hydroxycoumarin	7-羟基香豆素	Lignans and Coumarins	木脂素和香豆素	Coumarins	香豆素	93-35-6	2	1.59174e+07	1.28131e+07	1.2532e+07	9	9	9	1.24886e+06	1.19766e+06	1.15081e+06	1.07319e+07	1.8588e+07	1.15163e+07	9	9	9	1.66331e+06	1.41087e+06	1.46669e+06	1.39102e+07	1.49583e+07	1.30161e+07	9	9	9	4.01421e+06	1.52968e+06	1.15328e+06	9.17827e+06	9.4052e+06	8.97356e+06	9.83344e+06	C09315	ko00940,ko01110
Lsjp211245	268.128	191.085	267.126	C17H17NO2	[M+H]+	Asimilobine	巴婆碱; N-降荷叶碱	Alkaloids	生物碱	Aporphine alkaloids	阿朴啡型生物碱	6871-21-2	1	1.7348e+07	1.56453e+07	1.32508e+07	1.15715e+08	8.36981e+07	9.51022e+07	1.35248e+07	2.40346e+07	2.38104e+07	1.70874e+07	1.89143e+07	2.80317e+07	9.27722e+07	1.17834e+08	2.60262e+07	1.2943e+07	1.13694e+07	1.14989e+07	2.02121e+07	1.99744e+07	1.52431e+07	2.11454e+07	7.62458e+07	7.31496e+07	3.90351e+07	1.47759e+07	2.21335e+07	5.17699e+07	5.55367e+07	5.64761e+07	5.61191e+07	-	-
pme3967	312.13	180	311.123	C12H17N5O5	[M+H]+	2-(Dimethylamino)guanosine	2-(二甲基氨基)鸟苷	Nucleotides and derivatives	核苷酸及其衍生物	Nucleotides and derivatives	核苷酸及其衍生物	2140-67-2	3	40090	35001.3	51966.7	90871.9	51319.3	106652	43284.8	29611.9	44444.4	70460.6	40948.7	66145.6	70314	78658.4	68243.4	24324.9	23442.3	33583.6	55673.6	53282.9	53922.7	119268	140731	128004	175472	28567.4	65524.3	64832.3	70058.7	65807.2	69736.1	-	-
pme0006	116.071	70.1	115.063	C5H9NO2	[M+H]+	L-Proline	L-脯氨酸	Amino acids and derivatives	氨基酸及其衍生物	Amino acids and derivatives	氨基酸及其衍生物	147-85-3	1	672069	962201	894483	1.64479e+06	2.23459e+06	2.39911e+06	4.12752e+06	7.26404e+06	4.61782e+06	658470	803116	622286	1.02523e+06	951963	1.41926e+06	3.60959e+06	2.02468e+07	1.32675e+07	1.44164e+06	1.75608e+06	1.5266e+06	4.46096e+06	2.54521e+06	3.21205e+06	1.40282e+07	1.1257e+07	8.61526e+06	2.88641e+06	3.0882e+06	2.85505e+06	3.0556e+06	C00148	ko00330,ko00332,ko00970,ko01100,ko01110,ko01230,ko02010
mws0227	132.102	86.2	131.095	C6H13NO2	[M+H]+	L-Leucine*	L-亮氨酸*	Amino acids and derivatives	氨基酸及其衍生物	Amino acids and derivatives	氨基酸及其衍生物	61-90-5	3	1.87516e+07	1.67921e+07	1.44164e+07	3.81693e+07	4.03543e+07	5.55906e+07	1.94018e+07	3.13574e+06	2.77653e+07	1.85299e+07	8.08773e+06	1.29194e+07	1.4606e+07	1.64569e+07	1.27388e+07	8.78758e+06	9.00865e+06	7.96302e+06	2.79375e+07	3.63792e+07	2.9372e+07	1.00108e+08	9.70009e+07	9.74269e+07	7.62534e+07	7.21514e+07	7.322e+07	3.92547e+07	4.25336e+07	4.04104e+07	3.89957e+07	C00123	ko00280,ko00290,ko00966,ko00970,ko01100,ko01110,ko01210,ko01230,ko02010
Lhmp110117	373.164	131.048	372.157	C21H24O6	[M+H]+	Magnostellin C	Magnostellin C	Others	其它类	Others	其它	101205-03-2	2	1.01807e+06	960923	893621	9	9	9	9	9	9	1.21042e+06	881433	1.35307e+06	9	9	9	9	9	9	1.00073e+06	782000	879508	9	9	9	9	9	9	348346	341323	357893	325284	-	-
mws0671	120.066	74.1	119.058	C4H9NO3	[M+H]+	L-Homoserine	L-高丝氨酸	Amino acids and derivatives	氨基酸及其衍生物	Amino acids and derivatives	氨基酸及其衍生物	672-15-1	3	248775	366029	400871	9	9	9	552085	607275	593189	389550	193917	442252	9	9	9	514856	741250	502487	381078	603723	477649	96657	47820.8	50786.6	2.35735e+06	1.57879e+06	1.47778e+06	644014	644938	650930	595491	C00263	ko00260,ko00270,ko00300,ko00920,ko01100,ko01110,ko01230
pmp000593	595.166	287.05	594.159	C27H30O15	[M+H]+	Luteolin-7-O-rutinoside*	木犀草素-7-O-芸香糖苷*	Flavonoids	黄酮	Flavones	黄酮	3563-98-2	1	977549	1.28222e+06	1.52558e+06	29938	17231.3	23305.1	431544	189435	991328	2.17458e+07	4.48521e+07	4.88467e+06	35759.9	19251.1	48893.6	530818	789133	548039	6.63473e+06	2.38563e+06	1.10578e+07	184253	259211	190562	412933	797767	811419	4.6346e+06	4.4393e+06	4.89932e+06	4.71025e+06	-	-
HJAP048	213.075	195.066	212.069	C10H12O5	[M+H]+	2,4,5-Trimethoxybenzoic acid	2,4,5-三甲氧基苯甲酸	Phenolic acids	酚酸类	Phenolic acids	酚酸类	-	3	37673	20009	46040	984423	1.07764e+06	1.05641e+06	96349.6	161569	77061.7	54411.3	25039.4	30167.4	2.20019e+06	2.54385e+06	4.16863e+06	155969	94674.1	164475	50063.3	39248.4	66965.1	938288	911480	1.28623e+06	133509	113466	156524	643462	708013	685124	694503	-	-
Lmhp008589	476.277	335.258	475.27	C23H42NO7P	[M+H]+	LysoPE 18:3(2n isomer)	溶血磷脂酰乙醇胺 18:3(2n异构)	Lipids	脂质	LPE	溶血磷脂酰乙醇胺	-	1	1.26493e+07	1.36495e+07	1.40087e+07	1.25053e+06	993051	861847	510485	300793	589971	1.79207e+07	1.653e+07	2.66138e+07	1.37693e+06	1.49242e+06	1.6153e+06	794987	699432	602483	1.3007e+07	1.55657e+07	8.97992e+06	952236	2.8953e+06	1.05249e+06	5.44313e+06	1.10736e+06	2.54734e+06	6.99197e+06	7.20102e+06	7.45507e+06	6.77677e+06	-	-
Lhmp110112	415.174	181.085	414.168	C23H26O7	[M+H]+	Pyramidatin G	派拉米达亭G	Others	其它类	Others	其它	-	1	155437	183076	139678	9	9	9	365739	285591	292332	220441	182782	138401	9	9	9	658900	528708	872551	120799	198138	112006	18104.1	60063.5	75235.7	335807	391120	482565	206566	218384	213119	198566	-	-
Lmbp003825	325.092	163.041	324.084	C15H16O8	[M+H]+	Skimmin (7-Hydroxycoumarin-7-O-glucoside)	茵芋苷	Lignans and Coumarins	木脂素和香豆素	Coumarins	香豆素	93-39-0	1	1.01477e+08	8.42724e+07	7.25051e+07	1.81282e+07	2.21941e+07	1.63695e+07	7.17569e+06	1.00371e+07	2.49435e+07	9.49133e+07	7.35127e+07	9.46181e+07	2.24272e+07	1.76406e+07	1.70459e+07	8.6702e+06	1.66967e+07	1.20792e+07	8.78057e+07	9.47757e+07	1.02188e+08	1.42606e+07	1.90542e+07	1.50324e+07	7.5771e+07	1.39632e+07	1.98516e+07	6.28246e+07	5.71837e+07	5.91971e+07	5.83253e+07	-	-
Hmmn002544	355.104	193.05	356.111	C16H20O9	[M-H]-	Ferulic acid-4-O-glucoside	阿魏酸-4-O-葡萄糖苷	Phenolic acids	酚酸类	Phenolic acids	酚酸类	117405-51-3	2	9.97418e+06	1.01959e+07	9.47212e+06	5.1785e+06	4.67643e+06	4.74593e+06	5.72381e+06	2.43844e+06	6.60517e+06	8.63286e+06	1.04371e+07	1.00119e+07	5.00125e+06	5.05618e+06	4.4331e+06	3.87362e+06	3.06436e+06	3.81166e+06	1.17185e+07	1.26811e+07	1.3261e+07	4.25741e+06	4.3201e+06	4.63591e+06	8.62595e+06	3.7744e+06	4.12608e+06	7.62834e+06	7.49386e+06	8.13556e+06	7.44431e+06	-	-
Qmyp101310	221.189	147.12	220.183	C15H24O	[M+H]+	Anhydro-β-rotunol(ISO2)	脱水-β-莎草醇(ISO2)	Terpenoids	萜类	Sesquiterpenoids	倍半萜	-	1	127484	81353.4	70105.4	92614.2	71422	72537.2	1.01798e+06	929181	613224	79418.4	76563.5	41479.6	9	9	9	1.00421e+06	1.03828e+06	864057	54500.2	81648.9	44818.8	152825	148064	178211	1.17107e+06	1.08249e+06	1.08224e+06	351955	382566	386473	375575	-	-
pmc0960	544.34	184.073	543.332	C28H50NO7P	[M+H]+	LysoPC 20:4	溶血磷脂酰胆碱 20:4	Lipids	脂质	LPC	溶血磷脂酰胆碱	-	3	13159.2	2788.15	3615.77	7.64349e+06	6.38922e+06	1.13493e+07	96520.1	90649.3	57702.8	17980.3	8164.27	22370.5	1.15489e+07	8.9674e+06	1.0827e+07	88187.1	20086.2	8405.36	9	9	9	9.35607e+06	9.31366e+06	7.69754e+06	68545.5	26886	52080.2	3.33034e+06	3.32818e+06	3.45808e+06	3.63019e+06	-	-
Lmmn001643	163.04	119.046	164.047	C9H8O3	[M-H]-	2-Hydroxycinnamic acid*	2-羟基肉桂酸*	Phenolic acids	酚酸类	Phenolic acids	酚酸类	583-17-5	3	292620	570412	893145	1.05331e+06	1.45803e+06	1.1171e+06	3.9319e+06	3.60229e+06	2.18177e+06	785705	576156	784868	1.14552e+06	1.22246e+06	1.35925e+06	2.33565e+06	3.48983e+06	2.11583e+06	726643	452022	413555	669187	999236	1.23085e+06	2.84293e+06	2.38649e+06	4.66408e+06	974086	1.06985e+06	1.05029e+06	1.05628e+06	C01772	ko00360,ko00940,ko01100,ko01110
Lmbn002648	163.04	119.05	164.047	C9H8O3	[M-H]-	α-Hydroxycinnamic Acid*	α-羟基肉桂酸*	Phenolic acids	酚酸类	Phenolic acids	酚酸类	5801-57-0	3	292620	570412	893145	1.05331e+06	1.45803e+06	1.1171e+06	3.9319e+06	3.60229e+06	2.18177e+06	785705	576156	784868	1.14552e+06	1.22246e+06	1.35925e+06	2.33565e+06	3.48983e+06	2.11583e+06	726643	452022	413555	669187	999236	1.23085e+06	2.84293e+06	2.38649e+06	4.66408e+06	974086	1.06985e+06	1.05029e+06	1.05628e+06	C02763	ko00360,ko01100
mws1587	132.102	86	131.095	C6H13NO2	[M+H]+	L-Norleucine*	L-正亮氨酸*	Amino acids and derivatives	氨基酸及其衍生物	Amino acids and derivatives	氨基酸及其衍生物	327-57-1	3	2.03224e+07	1.7347e+07	1.45676e+07	3.78273e+07	4.0587e+07	5.66379e+07	7.61849e+06	3.95598e+06	2.84161e+07	1.887e+07	8.02192e+06	6.08011e+06	1.48204e+07	1.6582e+07	1.29083e+07	9.09094e+06	9.30275e+06	8.04309e+06	2.88379e+07	3.68041e+07	2.9976e+07	1.07296e+08	1.03043e+08	1.09632e+08	7.99719e+07	7.55119e+07	7.59199e+07	4.069e+07	4.38849e+07	4.15725e+07	3.9881e+07	C01933	-
HX1224	221.189	147.116	220.183	C15H24O	[M+H]+	2-methyl-2-vinyl-3-isopropenyl-5-isopropylidene cyclohexanol	榄香三烯醇	Terpenoids	萜类	Monoterpenoids	倍萜	-	1	280966	205090	141848	1.71793e+06	1.92994e+06	1.71847e+06	1.69951e+06	1.8932e+06	2.03288e+06	9	9	9	1.24529e+06	1.23246e+06	1.34578e+06	1.38719e+06	1.43378e+06	1.37478e+06	153504	9	150668	1.34423e+06	1.61334e+06	1.88593e+06	1.63493e+06	1.58237e+06	1.91223e+06	1.30671e+06	1.32313e+06	1.41248e+06	1.41292e+06	-	-
Hmcn002743	417.155	181.04	418.162	C22H26O8	[M-H]-	Lirioresinol A	鹅掌揪树脂醇 A	Lignans and Coumarins	木脂素和香豆素	Lignans	木脂素	-	1	441056	503938	497092	274666	445556	363740	2.5768e+06	4.20464e+06	3.5407e+06	763210	467457	343071	161204	245688	281859	1.31619e+06	1.65865e+06	1.63136e+06	595942	765837	333821	113620	157396	215824	2.0543e+06	1.79706e+06	2.43345e+06	745553	805529	774613	819228	-	-
mws0277	191.056	85.0296	192.063	C7H12O6	[M-H]-	Quinic Acid	奎宁酸	Organic acids	有机酸	Organic acids	有机酸	77-95-2	2	386551	374695	292152	1.26465e+06	1.16244e+06	1.10773e+06	1.60077e+06	1.79832e+06	1.63493e+06	241161	258736	375519	1.37085e+06	1.42994e+06	1.02498e+06	2.0087e+06	1.95181e+06	1.92138e+06	308902	293665	312908	1.27869e+06	1.32317e+06	1.3205e+06	1.20356e+06	1.81464e+06	1.83585e+06	914349	1.00775e+06	980321	948252	C00296	ko00400,ko01100
mws0258	132.102	86	131.095	C6H13NO2	[M+H]+	L-Isoleucine*	L-异亮氨酸*	Amino acids and derivatives	氨基酸及其衍生物	Amino acids and derivatives	氨基酸及其衍生物	73-32-5	3	1.78265e+07	1.58525e+07	1.37507e+07	35935200	3.92258e+07	5.24886e+07	1.8796e+07	2.90654e+06	2.70539e+07	1.75884e+07	7.4841e+06	1.27053e+07	1.40918e+07	1.57659e+07	1.2273e+07	8.4612e+06	8.96393e+06	7.6962e+06	2.68197e+07	3.46212e+07	2.80292e+07	9.8921e+07	9.38474e+07	9.45476e+07	7.50743e+07	7.08369e+07	7.1497e+07	3.83629e+07	4.18631e+07	3.94039e+07	38302914	C00407	ko00280,ko00290,ko00460,ko00960,ko00966,ko00970,ko01100,ko01110,ko01210,ko01230,ko02010
pmn001694	329.233	229.146	330.241	C18H34O5	[M-H]-	9,10,13-Trihydroxy-11-Octadecenoic Acid	9,10,13-三羟基-11-十八碳烯酸	Lipids	脂质	Free fatty acids	游离脂肪酸	29907-57-1	1	238795	177483	145697	248487	185281	214072	466410	297640	283826	244894	189066	291469	238553	245169	183083	462578	479736	452854	202121	158267	183429	195115	571544	441161	308805	412334	362357	261894	285814	281780	287383	C14835	ko00591
pmb0489	397.197	147.044	396.19	C19H28N2O7	[M+H]+	N-Glucosyl-p-coumaroylputrescine	N-葡萄糖基对香豆酰腐胺	Alkaloids	生物碱	Phenolamine	酚胺	-	3	51846.7	40732.5	28033	9	9	9	26265.8	28381.5	22991.4	31684.2	34433	38036.3	31946.4	30839.7	133874	22591.1	23260.2	20560.4	64471.9	67076.9	26602.4	61461.2	31561.6	77074.8	62319.1	25980.6	27592.1	39991	36040.4	37958.3	37999.5	-	-
Qmjp110213	300.159	107.049	299.152	C18H21NO3	[M+H]+	Methylcoclaurine	甲基衡州乌药碱	Alkaloids	生物碱	Isoquinoline alkaloids	异喹啉类生物碱	3423-07-2	1	4.95651e+06	3.19227e+06	3.73638e+06	1.95286e+06	1.2764e+06	1.28081e+06	220851	227985	275920	3.24458e+06	635054	4.02562e+06	1.52139e+06	1.584e+06	1.83896e+06	395681	218661	362548	3.78671e+06	6.43988e+06	2.68407e+06	925000	855571	826892	2.19278e+06	213920	322917	1.67464e+06	1.85549e+06	1.74252e+06	1.74336e+06	C05176	ko00950,ko01100,ko01110
pmb0889	279.232	95.1	278.225	C18H30O2	[M+H]+	Punicic acid (9Z,11E,13Z-octadecatrienoic acid)	石榴酸 (9Z,11E,13Z-十八碳三烯酸)	Lipids	脂质	Free fatty acids	游离脂肪酸	544-72-9	3	480080	425241	332965	648784	686428	821708	491358	457190	533670	366689	469609	476843	431239	599128	520177	700138	710121	503118	727955	657970	573479	897211	2.56238e+06	2.48847e+06	557783	555240	591166	685842	693166	737039	666734	C08364	-
Lmhp008833	494.324	184.073	493.317	C24H48NO7P	[M+H]+	LysoPC 16:1(2n isomer)	溶血磷脂酰胆碱 16:1(2n异构)	Lipids	脂质	LPC	溶血磷脂酰胆碱	-	1	1.33325e+07	1.45586e+07	1.43434e+07	7.67719e+06	1.01295e+07	1.00455e+07	399843	358954	938980	1.83326e+07	1.23459e+07	2.75518e+07	1.21376e+07	8.6713e+06	1.58755e+07	490497	549346	412540	1.44024e+07	1.26082e+07	9.77819e+06	1.75884e+07	2.03624e+07	1.55766e+07	7.00839e+06	778855	2.19162e+06	9.26137e+06	1.01865e+07	1.0004e+07	1.0101e+07	-	-
Hmjp006104	344.15	177.05	343.142	C19H21NO5	[M+H]+	N-Cis-Feruloyl-3'-O-methyldopamine*	N-顺式阿魏酰基-3'-O-甲基多巴胺*	Alkaloids	生物碱	Phenolamine	酚胺	-	1	749481	371395	155721	636855	638863	1.14733e+06	3.30302e+06	4.08093e+06	2.31159e+06	50805.4	31001.3	36876.8	825112	733131	689202	3.3014e+06	6.05414e+06	2.12534e+06	105535	1.74606e+06	495756	806157	1.17055e+06	1.91354e+06	3.7636e+07	3000240	1.15387e+07	3.3365e+06	3.24322e+06	3.06917e+06	3.0562e+06	-	-
Hmhp001812	282.12	136.06	281.112	C11H15N5O4	[M+H]+	2'-O-Methyladenosine	2-甲氧基腺苷	Nucleotides and derivatives	核苷酸及其衍生物	Nucleotides and derivatives	核苷酸及其衍生物	2140-79-6	2	30883.8	41920.9	26976.7	162118	114950	188603	24757	27966.7	27193.1	62212.2	48877.1	56162.5	32501.7	51658.1	55890.5	25078	18009.3	26046.1	51025	60543.4	97056.7	166380	291447	241130	147513	27849.3	50136.2	82234.9	91248.5	87596.8	85756.2	-	-
Hmgp002327	188.071	118.06	187.063	C11H9O2N	[M+H]+	3-amino-2-naphthoic acid	3-氨基-2-萘甲酸	Alkaloids	生物碱	Alkaloids	生物碱	-	1	3.97386e+06	4.05816e+06	3.67869e+06	8.81495e+06	4.30369e+06	5.7692e+06	501001	344264	631725	8.24217e+06	1.63868e+07	2.78604e+06	1.24738e+07	8.99385e+06	3.21221e+06	412330	638831	463747	1.15814e+07	1.53853e+07	1.13357e+07	9.20794e+06	9.25302e+06	7.82843e+06	2.9432e+06	2.56263e+06	3.96916e+06	5.65672e+06	6.23234e+06	5.76871e+06	6.0125e+06	-	-
pmp001187	625.255	460.2	624.247	C36H36N2O8	[M+H]+	1-(Dihydroxyphenyl)-N2,N3-bis(4-hydroxyphenethyl)-(5-8)-dimethoxy-1,2dihydronaphthalene-2,3-dicarboxamide	1-(二羟基苯基)-N 2,N 3-双(4-羟基苯乙基)-(5-8)-二甲氧基-1,2-二氢萘-2,3-二甲酰胺	Alkaloids	生物碱	Phenolamine	酚胺	-	2	25692.9	6312.34	8371.32	27301.8	22571.8	58466.6	5.30571e+06	7.12026e+06	1.10618e+06	9885.66	11022.7	2637.16	29812.3	20642.8	71657	1.15575e+07	8.65454e+06	2.43026e+06	12866.7	41113.4	89668	21955	66464	419232	3.90718e+06	3.59752e+06	7.99145e+06	1.76439e+06	1.89012e+06	1.90371e+06	1.95946e+06	-	-
Smgp009654	294.11	219.08	293.105	C18H15NO3	[M+H]+	N-Formylanonaine	N-甲酰番荔枝碱	Alkaloids	生物碱	Aporphine alkaloids	阿朴啡型生物碱	83459-45-4	1	301218	150595	300794	23509.2	19450.5	16735.1	45822.8	68902.4	50084.9	100787	118788	199203	17496	16356.1	39974.6	82071	54750	82727.8	249135	958871	353317	21589.6	37090.8	42045.5	114930	75665.1	82750.7	103475	104001	100125	111097	-	-
mws0120	258.11	104.111	257.103	C8H20NO6P	[M+H]+	Choline Alfoscerate	甘磷酸胆碱 GPC	Lipids	脂质	PC	磷脂酰胆碱	28319-77-9	3	95997.9	110703	112876	283147	356073	86272.3	406228	659026	1.06578e+06	106285	124064	116994	43100	38200	81265.8	544572	884665	383728	147485	229638	141839	151105	447205	102910	4.23063e+06	1.08315e+06	986788	277981	293738	288835	309038	C00670	ko00564,ko00565
HX1271	343.152	135.043	342.147	C20H22O5	[M+H]+	(-)-Chicanin	(-)-奇卡宁	Lignans and Coumarins	木脂素和香豆素	Lignans	木脂素	-	3	24597.3	22696.8	25041.9	454690	352373	342138	152444	144512	180713	25633.2	20779	23403.2	506616	441500	449382	114772	142932	126272	26001.9	21738.1	16013.9	207675	331569	313851	211362	138704	149432	199435	198707	180967	193937	-	-
NK10251888	203.15	70.0653	202.143	C8H18N4O2	[M+H]+	NG,NG-Dimethyl-L-arginine	NG,NG-二甲基-L-精氨酸	Amino acids and derivatives	氨基酸及其衍生物	Amino acids and derivatives	氨基酸及其衍生物	30315-93-6	2	588180	294768	848833	521983	1.2437e+06	389952	457111	654655	623644	699189	784301	790682	2.2728e+06	3.16891e+06	1.29001e+06	624065	727050	845796	697939	918261	766556	2.19545e+06	464406	2.54376e+06	2.61925e+06	1.19918e+06	1.42152e+06	1.17223e+06	1.25029e+06	1.27864e+06	1.29884e+06	C03626	-
HJN087	433.12	271.065	434.121	C21H22O10	[M-H]-	Naringenin-4'-O-glucoside	柚皮素-4'-O-葡萄糖苷	Flavonoids	黄酮	Flavanones	二氢黄酮	-	1	72829.1	91544.6	109230	9	9	9	10080.1	9	27921.3	315214	523573	232896	9	9	9	31276.1	31883.6	13757.4	1.62861e+06	408130	1.60007e+06	49447.8	16219.1	11800.1	30494.9	17878.8	24970.3	255941	244596	230722	251926	-	-
Lhhp120811	279.125	149.023	278.115	C15H18O5	[M+H]+	Hydroxyillicinone C	羟基芥子酮C	Lignans and Coumarins	木脂素和香豆素	Coumarins	香豆素	-	2	493972	539022	564784	685975	695959	658656	809000	792231	715364	487318	483715	437756	666380	568993	605469	517731	781852	728334	461022	490037	490978	602890	685308	610613	638873	801088	705757	628510	583483	565397	601006	-	-
Jmzp009229	341.175	151.07	340.168	C21H24O4	[M+H]+	Acuminatin	Acuminatin	Lignans and Coumarins	木脂素和香豆素	Lignans	木脂素	41744-39-2	3	9	9	9	658500	408490	451518	326605	323578	328309	9	9	9	468020	521414	530987	442171	319205	267089	9	9	9	333807	442193	417315	191746	334931	390529	367391	333101	335387	346312	-	-
Cmxp002374	328.155	265.087	327.147	C19H21O4N	[M+H]+	Isoboldine	异波尔定碱	Alkaloids	生物碱	Aporphine alkaloids	阿朴啡型生物碱	3019-51-0	1	1.30706e+06	928570	1.1667e+06	627851	576798	660377	9	9	9	1.10964e+06	952721	1.32965e+06	502508	736803	724802	9	9	9	1.14908e+06	1.56999e+06	1.4311e+06	9	9	9	9	9	9	435283	443884	471141	423963	C09541	-
pmb0981	348.07	136	347.063	C10H14N5O7P	[M+H]+	Adenosine 5'-monophosphate	腺苷-5'-单磷酸	Nucleotides and derivatives	核苷酸及其衍生物	Nucleotides and derivatives	核苷酸及其衍生物	61-19-8	3	287519	469943	487958	528477	1.01389e+06	969351	989658	1.51867e+06	1.52927e+06	705761	308815	758110	262789	257675	485594	650186	580458	732447	620470	449212	391678	749023	1.54378e+06	1.09703e+06	558491	1.04668e+06	966060	687515	687758	755563	704545	C00020	ko00230,ko00908,ko01100,ko01110,ko01240
mws0011	371.135	209	372.142	C17H24O9	[M-H]-	Syringin	紫丁香苷	Phenolic acids	酚酸类	Phenolic acids	酚酸类	118-34-3	2	9	9	9	3.29027e+06	3.07934e+06	1.92261e+06	51317.9	39306.7	37328	1.83572e+06	2.90311e+06	588573	2.80195e+06	3.98992e+06	4.22078e+06	76869	37448.3	115491	706047	2.29079e+06	2.33142e+06	1.55159e+06	1.2365e+06	776003	97544.3	52494.9	28829.6	1.15219e+06	1.07421e+06	1.09925e+06	1.18799e+06	C01533	ko00940
MWSmce585	104.071	59.0145	103.063	C4H9NO2	[M+H]+	Methyl 3-aminopropanoate	3-氨基丙酸甲酯	Amino acids and derivatives	氨基酸及其衍生物	Amino acids and derivatives	氨基酸及其衍生物	4138-35-6	2	907929	965452	870906	4.22076e+06	3.20034e+06	4.2554e+06	6.41652e+06	4.56948e+06	5.38323e+06	1.73307e+06	1.89196e+06	1.88525e+06	3.51412e+06	4.03417e+06	3.03856e+06	6.06998e+06	6.14508e+06	7.18055e+06	1.31461e+06	1.37308e+06	1.25438e+06	4.17287e+06	3.23878e+06	4.55914e+06	4.14093e+06	5.81624e+06	4.97907e+06	3.45503e+06	3.52854e+06	3.83456e+06	3.60088e+06	-	-
Qmkp093004	146.06	91.0538	145.053	C9H7NO	[M+H]+	Indole-3-carboxaldehyde	吲哚-3-甲醛	Alkaloids	生物碱	Plumerane	吲哚类生物碱	487-89-8	1	262045	266522	145338	660872	343458	434240	41148.3	40576.5	79263.3	506281	1.18812e+06	200766	999646	655393	228897	48464.7	53837.1	52957	737010	1.0137e+06	644154	631074	629367	654210	147193	165057	288663	453691	459015	455224	415244	C08493	-
Hmqp006235	516.304	184.073	515.297	C26H46NO7P	[M+H]+	LysoPC 18:4	溶血磷脂酰胆碱 18:4	Lipids	脂质	LPC	溶血磷脂酰胆碱	-	2	55554.8	205161	269194	23260.7	47092.9	75374.4	9	9	9	601934	497691	370575	161292	39402.1	204138	9	9	9	253337	304404	177927	141824	237149	234286	9	9	9	133418	131724	145068	141311	-	-
mws0749	137.024	93	138.032	C7H6O3	[M-H]-	4-Hydroxybenzoic acid	4-羟基苯甲酸	Phenolic acids	酚酸类	Phenolic acids	酚酸类	99-96-7	3	682735	917464	1.25579e+06	1.43781e+06	1.14077e+06	1.78417e+06	273769	338620	318438	1.09575e+06	925249	867341	2.08418e+06	1.7652e+06	1.82032e+06	255287	283273	397797	956569	805630	744608	730038	1.08211e+06	1.39843e+06	526614	260493	380018	907189	891059	987974	943352	C00156	ko00130,ko00790,ko01100,ko01110,ko01240
Lmyn002403	313.093	101.024	314.1	C14H18O8	[M-H]-	Mandelic acid-β-glucoside	扁桃酸-β-葡萄糖苷	Phenolic acids	酚酸类	Phenolic acids	酚酸类	-	2	156725	132579	113843	134160	108026	83083.6	96339.5	79309.2	69665.3	167102	338438	85075.7	174975	109557	214776	82259.4	158239	87963.9	172699	288003	205302	197896	84537.4	87690.5	197391	74874.4	139508	157264	154114	144855	143061	-	-
Lmgn000160	131.046	70.0297	132.054	C4H8N2O3	[M-H]-	3-Ureidopropionic Acid	3-脲基丙酸	Organic acids	有机酸	Organic acids	有机酸	462-88-4	2	8186.64	6978.57	2816.74	1.9048e+06	1.36447e+06	1.96412e+06	365337	671408	396858	17124.3	5394.01	35385.2	1.83717e+06	2.51129e+06	861793	661189	1.10145e+06	903910	5777.76	9527.01	5654.14	1.17638e+06	1.20656e+06	1.1068e+06	936620	249878	539965	730423	781509	748416	810965	C02642	ko00240,ko00410,ko00770,ko01100
pmb2221	318.3	60.1	317.293	C18H39NO3	[M+H]+	4-Hydroxysphinganine	4-羟基鞘氨醇	Lipids	脂质	Sphingolipids	鞘脂	554-62-1	2	1.9976e+06	1.88853e+06	1.96567e+06	2.13417e+06	2.17829e+06	2.61554e+06	888384	743537	844754	2.28596e+06	1.97717e+06	3.3039e+06	3.2006e+06	4.33487e+06	4.07089e+06	603544	966463	687057	742385	2.42876e+06	860761	2.75553e+06	3.80519e+06	3.77139e+06	2.05581e+06	681465	988362	4.13978e+06	4.31671e+06	4.08938e+06	3.8526e+06	C12144	ko00600,ko01100
Lmhp008763	452.277	311.258	451.27	C21H42NO7P	[M+H]+	LysoPE 16:1(2n isomer)	溶血磷脂酰乙醇胺 16:1(2n异构)	Lipids	脂质	LPE	溶血磷脂酰乙醇胺	-	1	232625	176260	216252	550175	511539	809178	178040	58117.7	161648	155440	180191	224139	745950	649602	862185	121901	164670	160939	108111	129763	73929.7	1.35027e+06	2.62399e+06	2.13742e+06	635147	250516	605865	727823	682110	674939	741400	-	-
MWStz039	286.144	107.053	285.137	C17H19NO3	[M+H]+	Coclaurine	乌药碱	Alkaloids	生物碱	Isoquinoline alkaloids	异喹啉类生物碱	486-39-5	2	1.55501e+07	8.75279e+06	1.15332e+07	2.00414e+07	1.60571e+07	1.62644e+07	2.07446e+06	3.44094e+06	2.82081e+06	8.73996e+06	1.27854e+07	1.37876e+07	1.77429e+07	2.09136e+07	1.96363e+07	3.78513e+06	2.11229e+06	2.69097e+06	1.51702e+07	3.44981e+07	9	1.50522e+07	1.41129e+07	1.28404e+07	2.96305e+07	1.84466e+06	4.16385e+06	1.22145e+07	1.34631e+07	1.22127e+07	1.25874e+07	C06161	ko00950,ko01100,ko01110
pme0243	131.035	87.045	132.042	C5H8O4	[M-H]-	Glutaric acid	戊二酸	Organic acids	有机酸	Organic acids	有机酸	110-94-1	3	93449.5	69306.3	66183	78750.3	69250.9	72516.6	62097.5	62978.4	65987.7	88291.8	68043	83905.9	66452.3	91449.3	64691.3	63213.3	72943.7	71866.1	94418.5	111621	119730	161343	104070	173063	105166	85864.7	95597.8	84215.7	80387.1	76426.5	84518	C00489	ko00071,ko00310,ko01100
Ymjm000148	299.111	137.024	300.121	C14H20O7	[M-H]-	Salidroside	红景天苷	Phenolic acids	酚酸类	Phenolic acids	酚酸类	10338-51-9	1	5.89087e+06	5.98536e+06	8.78795e+06	172672	204091	242325	339443	1.03143e+06	754503	4.60118e+06	6.86835e+06	5.53884e+06	267799	191533	359055	451464	488219	1.11331e+06	6.38879e+06	1.00441e+07	8.36229e+06	148954	388680	172039	335595	714649	480462	2.61827e+06	2.91062e+06	2.87554e+06	2.77955e+06	C06046	ko00350,ko01100
Lmlp003161	265.155	177.062	264.147	C14H20N2O3	[M+H]+	N-Feruloylputrescine	阿魏酰腐胺	Alkaloids	生物碱	Phenolamine	酚胺	501-13-3	1	7.10792e+06	7.55771e+06	3.80296e+06	2.76392e+07	1.46463e+07	1.64245e+07	1.58331e+07	8.03573e+06	2.13093e+07	9.70502e+06	1.36342e+07	13391006	2.99477e+07	3.11262e+07	1.41073e+07	2.04503e+07	1.89394e+07	2.4082e+07	9.1464e+06	7.35173e+06	2.46819e+06	1.42815e+07	1.34522e+07	21694679	3.19132e+07	1.53378e+07	1.5688e+07	1.6367e+07	1.64112e+07	1.60332e+07	1.4817e+07	C10497	ko00330,ko01100
HX1355	713.259	177.053	712.252	C40H40O12	[M+H]+	Boehmenan	赤麻木脂素	Lignans and Coumarins	木脂素和香豆素	Lignans	木脂素	-	3	9	9	9	22489.6	12326.7	16243.6	101338	67165.7	86135.5	9	9	9	19986.1	15044.2	12049.1	84279	92759.8	80604.4	9	9	9	15100.1	12051.3	20503.4	67154.9	79352.3	65503	22566	23530.5	24982	22721.7	-	-
pme0033	137.046	119	136.038	C5H4N4O	[M+H]+	Hypoxanthine	次黄嘌呤	Nucleotides and derivatives	核苷酸及其衍生物	Nucleotides and derivatives	核苷酸及其衍生物	68-94-0	3	147334	52691.8	115668	329408	166447	272190	75259.7	51355.8	102065	181990	182748	265000	294829	421802	240839	72772.7	99344.4	74867.2	168484	383954	213534	175756	105266	153155	1.19183e+06	63357	101230	212323	229794	230677	211810	C00262	ko00230,ko01100
MWSmce082	207.061	151.072	206.058	C11H10O4	[M+H]+	Scoparone	滨蒿内酯	Lignans and Coumarins	木脂素和香豆素	Coumarins	香豆素	120-08-1	2	9	9	9	329012	360706	338060	9	9	9	9	9	9	317450	323790	474751	9	9	9	9	9	9	448125	419691	369367	9	9	9	163280	180946	176880	181181	C09311	-
Hmhn002787	443.192	161.04	444.2	C21H32O10	[M-H]-	(1'R,3R,5R,8'S)-Dihydrophaseic acid-O-β-D-glucoside	(1'R,3R,5R,8'S)-二氢红花菜豆酸-O-β-D-吡喃葡萄糖苷	Phenolic acids	酚酸类	Phenolic acids	酚酸类	-	1	451169	310713	293352	95069.6	105454	65696.4	192375	180355	233478	438071	426372	301705	85928.1	92050.8	136605	218191	245089	312480	310509	297589	244544	170188	91124.4	59579.5	305160	208996	260113	243690	227776	224896	247673	-	-
pme3184	332.075	136	331.068	C10H14N5O6P	[M+H]+	2'-Deoxyadenosine-5'-monophosphate	2'-脱氧腺苷-5'-单磷酸	Nucleotides and derivatives	核苷酸及其衍生物	Nucleotides and derivatives	核苷酸及其衍生物	653-63-4	3	387599	234583	235081	229595	328669	371826	34916.4	48753.9	58790.6	318655	288438	233974	185450	268046	427766	40045	66285.1	28332.4	413085	481597	429614	572530	412970	418843	42794.1	49487.2	45054	243826	256704	254629	273781	C00360	ko00230,ko01100
mws1189	193.035	73	194.033	C6H10O7	[M-H]-	D-Galacturonic acid*	D-半乳糖醛酸*	Others	其它类	Saccharides	糖类	685-73-4	3	196505	190483	207597	171823	213019	157277	305506	248016	270163	337677	400827	251016	181747	199764	148397	256134	278730	281259	474118	294785	308663	166865	227703	202620	301568	249957	399894	198478	197836	213881	216786	C00333	ko00040,ko00053,ko00520,ko01100,ko01240,ko02010
HX1223	221.191	105.07	220.183	C15H24O	[M+H]+	Germacra-1(10),4,7(11)-trien-9α-ol	大牻牛儿-1(10),4,7(11)-三烯-9α-醇	Terpenoids	萜类	Monoterpenoids	倍萜	-	1	359951	366191	398437	89620.7	371650	382137	772786	661878	900441	608460	552960	291008	131892	366894	201658	1.22054e+06	1.06798e+06	1.58923e+06	418615	630278	256695	1.22876e+06	768380	932274	1.10181e+06	1.13969e+06	1.36334e+06	624342	682046	670341	700204	-	-
Qmzp101907	369.132	201.09	368.126	C21H20O6	[M+H]+	4-Hydroxy-3-methoxy benzoic acid(ISO)	5-羟基-3-甲氧基苯甲酸(ISO)	Lignans and Coumarins	木脂素和香豆素	Lignans	木脂素	-	2	1.41955e+06	1.30782e+06	1.23698e+06	9	9	9	44478.7	24534.9	38416.2	1.66956e+06	1.06392e+06	1.73361e+06	9	9	9	50970.6	61496.7	72401.3	1.10257e+06	846358	1.0226e+06	9	9	9	76050	42636.1	61438.1	430090	391833	438768	424797	-	-
Lthp012013	231.136	157.1	230.131	C15H18O2	[M+H]+	Dehydrocostuslactone	去氢木香内酯	Terpenoids	萜类	Sesquiterpenoids	倍半萜	477-43-0	2	9	9	9	907420	1.52054e+06	983050	906593	1.03616e+06	1.6862e+06	9	9	9	447784	453963	524424	473092	568424	413470	9	9	9	449020	774620	1.05927e+06	802317	640355	903729	441882	492791	478623	488557	C09387	-
mws0147	117.056	59	118.063	C5H10O3	[M-H]-	β-Hydroxyisovaleric acid	β-羟基异戊酸	Organic acids	有机酸	Organic acids	有机酸	625-08-1	3	172361	185078	206092	73528.8	255165	208025	116853	147944	220481	257222	189593	215767	201645	182781	233603	218506	101309	116002	229772	216883	212789	199509	212474	209004	283159	209148	223941	196538	206708	193441	183632	C20827	ko00280,ko01100
pmb0711	611.161	303.1	610.153	C27H30O16	[M+H]+	Quercetin-7-O-rutinoside*	槲皮素-7-O-芸香糖苷*	Flavonoids	黄酮	Flavonols	黄酮醇	147714-62-3	1	3.32499e+07	2.41144e+07	3.5097e+07	432506	303001	191187	6.18557e+06	6.55113e+06	1.37989e+07	128950661	5.82502e+07	7.32821e+07	340003	182497	140569	1.25109e+07	8.93463e+06	1.14918e+07	4.68878e+07	3.85035e+07	1.0551e+08	870093	582103	367503	6.97241e+06	9.98112e+06	1.00584e+07	3.6025e+07	3.4694e+07	3.61221e+07	3.24774e+07	-	-
HJAP052	197.082	138.07	196.074	C10H12O4	[M+H]+	2,4,5-Trimethoxybenzaldehyde	2,4,5-三甲氧基苯甲醛	Phenolic acids	酚酸类	Phenolic acids	酚酸类	4460-86-0	1	379825	270517	350751	1.97872e+07	1.82949e+07	1.66311e+07	1.63153e+06	2.2033e+06	1.68022e+06	781426	499309	698083	3.73457e+07	3.94305e+07	3.96174e+07	2.07998e+06	933416	1.54506e+06	571397	489035	342512	2.51997e+07	3.02103e+07	3.69219e+07	1.25779e+06	1.62356e+06	1.34164e+06	1.53711e+07	1.67509e+07	1.71395e+07	1.69926e+07	-	-
ML10172161	103.004	59.0136	104.011	C3H4O4	[M-H]-	Hydroxypyruvic acid	羟基丙酮酸	Organic acids	有机酸	Organic acids	有机酸	1113-60-6	3	263466	348413	331071	314641	278844	352758	461360	209028	781601	265566	267338	308373	377359	270169	342980	408509	384633	373634	972033	1.32812e+06	1.30543e+06	304515	265244	244076	1.01475e+06	426308	546486	408528	456826	418011	432862	C00168	ko00260,ko00630,ko01100,ko01110,ko01200
Lmbn000193	103.004	59.0139	104.011	C3H4O4	[M-H]-	Tartronate semialdehyde	羟基丙二酸半醛	Organic acids	有机酸	Organic acids	有机酸	2480-77-5	3	263466	348413	331071	314641	278844	352758	461360	209028	781601	265566	267338	308373	377359	270169	342980	408509	384633	373634	972033	1.32812e+06	1.30543e+06	304515	265244	244076	1.01475e+06	426308	546486	408528	456826	418011	432862	C01146	ko00053,ko00630,ko01100
Jmzn003632	521.201	329.14	522.21	C26H34O11	[M-H]-	Manglieside D	Manglieside D	Lignans and Coumarins	木脂素和香豆素	Lignans	木脂素	-	1	3.4525e+06	3.26303e+06	4.36558e+06	2.21658e+07	2.581e+07	2.41677e+07	4.89452e+07	4.19402e+07	4.719e+07	2.43173e+06	2.41606e+06	3.01768e+06	21841812	2.64446e+07	3.11297e+07	5.03755e+07	5.89111e+07	5.7968e+07	2.54585e+06	2.64625e+06	1.72576e+06	2.55507e+07	2.45553e+07	2.29751e+07	1.31986e+07	4.26546e+07	4.37411e+07	9.50592e+06	1.01649e+07	9.97834e+06	1.07152e+07	-	-
Lhnp080304	326.137	278.094	325.131	C19H19NO4	[M+H]+	Nornantenine	甲南天宁碱	Alkaloids	生物碱	Aporphine alkaloids	阿朴啡型生物碱	15401-66-8	1	6.10288e+07	5.3656e+07	6.6706e+07	9	9	9	292628	264858	64588.8	6.02048e+07	5.04689e+07	9.07116e+07	121377	9	25950.3	510185	266988	401323	5.30795e+07	5.67251e+07	5.71989e+07	97562.8	9	10509.5	545669	347870	67802	1.9317e+07	2.12233e+07	1.94168e+07	1.91053e+07	-	-
pme1109	152.057	135	151.049	C5H5N5O	[M+H]+	Guanine	鸟嘌呤	Nucleotides and derivatives	核苷酸及其衍生物	Nucleotides and derivatives	核苷酸及其衍生物	73-40-5	2	864715	798596	1.80661e+06	187690	202752	331332	178571	398212	510410	1.90792e+06	1.50383e+06	2.8006e+06	230324	214627	284081	149811	161285	413125	845802	684929	616342	125678	139196	239514	465707	160523	481675	671727	738570	663287	679772	C00242	ko00230,ko01100
Zmtn001624	188.035	144.046	189.043	C10H7NO3	[M-H]-	N-Acetylisatin	N-乙酰靛红	Alkaloids	生物碱	Plumerane	吲哚类生物碱	574-17-4	3	323697	435673	385228	48886.1	34475.1	68445	1230.73	14844.7	12396.6	495201	530923	472308	79893.7	64286.8	51786.7	11446.8	3646.4	17761.2	442984	386969	487311	187502	243489	271903	13069.1	3698.85	16467.8	182234	199901	203213	201618	C02172	ko00380
Lhnp080301	272.127	107.048	271.121	C16H17NO3	[M+H]+	Higenamine	去甲乌药碱	Alkaloids	生物碱	Isoquinoline alkaloids	异喹啉类生物碱	5843-65-2	1	1.27209e+06	521666	450294	1.24856e+06	676698	773543	161785	95633.1	187999	420073	855996	417212	1.31469e+06	899082	1.39236e+06	84521.9	123684	97373.2	472121	1.6934e+06	620799	790198	1.76544e+06	1.70903e+06	1.5852e+06	170869	678478	676081	704456	673579	624316	C06346	-
pmb2319	482.324	184.073	481.317	C23H48NO7P	[M+H]+	LysoPC 15:0*	溶血磷脂酰胆碱 15:0*	Lipids	脂质	LPC	溶血磷脂酰胆碱	108273-89-8	1	87045.8	54171	53659.7	753507	903377	940946	180623	113348	289059	70619	70500.6	95469	1.37648e+06	863851	1.01846e+06	73257.7	86789.3	95517	63431.7	70826.3	83427.4	852429	1.1934e+06	878833	311287	158208	241128	545581	574132	604591	606962	-	-
Lmhp008742	542.324	184.073	541.317	C28H48NO7P	[M+H]+	LysoPC 20:5	溶血磷脂酰胆碱 20:5	Lipids	脂质	LPC	溶血磷脂酰胆碱	162440-04-2	1	9	9	9	74940.5	99730.1	442513	3958.39	3373.68	10137	9	9	9	4.29888e+06	1.06169e+06	2.10701e+06	9	9	9	9	9	9	1.05128e+06	887595	1.99082e+06	15408.5	2628.71	26942.5	557959	582772	556488	618127	-	-
Jmgn004021	449.109	269.05	450.116	C21H22O11	[M-H]-	6-C-Glucosyl-2-Hydroxynaringenin	6-碳葡萄糖基-2-羟基柚皮素	Flavonoids	黄酮	Flavanones	二氢黄酮	-	2	283569	252308	298375	79955.6	80688.6	57311.2	1.26678e+06	766771	418884	259503	315873	185565	83685.2	92715.2	70585.2	2.20046e+06	1.02021e+06	1.67895e+06	248758	200746	205954	59873.9	63137.3	92557.7	311488	901304	561905	250427	254020	269870	278208	-	-
Qmyp101406	309.205	119.085	308.199	C18H28O4	[M+H]+	JiangxiBaiyingsu H	江西白英素H	Terpenoids	萜类	Sesquiterpenoids	倍半萜	-	2	9	9	9	892960	1.46509e+06	882232	619066	862288	1.19955e+06	9	9	9	466714	425694	489299	360455	415059	307372	9	9	9	442393	779953	923253	522790	464704	698150	475557	470258	465106	424907	-	-
Zmcn102810	451.1	341.069	452.111	C24H20O9	[M-H]-	Cinchonain 1a	金鸡纳素la	Others	其它类	Others	其它	-	1	655077	320584	359809	38578.4	48243	64776.6	24974.7	12158.9	29203.5	248048	338467	66537.8	35577.9	24652.9	34746.5	40938.3	9400.37	31805.7	294421	380743	341509	24682.5	34244.8	47590.2	3248.05	25405	40771.9	143839	145541	134226	131408	-	-
pmb0323	251.139	163.039	250.132	C13H18N2O3	[M+H]+	N-Caffeoylputrescine	咖啡酰腐胺	Alkaloids	生物碱	Phenolamine	酚胺	29554-26-5	3	1.24269e+07	2.46153e+07	3.41012e+06	1.15037e+07	1.1813e+07	7.49641e+06	3.10049e+06	2.27891e+06	5.96642e+06	1.38611e+07	5.35753e+07	1.41471e+07	1.1223e+07	1.23208e+07	1.55981e+07	5.19355e+06	6.01817e+06	5.92085e+06	2.47464e+07	2.12633e+07	5.80445e+06	7.15685e+06	5.15958e+06	7.0203e+06	2.86518e+07	9.97467e+06	5.45259e+06	9.36579e+06	1.0087e+07	1.02554e+07	9.28559e+06	C03002	-
mws0256	118.086	72.1	117.079	C5H11NO2	[M+H]+	L-Valine	L-缬氨酸	Amino acids and derivatives	氨基酸及其衍生物	Amino acids and derivatives	氨基酸及其衍生物	72-18-4	3	5.27042e+06	5.4582e+06	4.42402e+06	3.08436e+06	3.48489e+06	3.52193e+06	7.91134e+06	5.99647e+06	9.81296e+06	3.2195e+06	2.57767e+06	3.37748e+06	1.2884e+06	1.72041e+06	1.70988e+06	5.28203e+06	5.73381e+06	4.44759e+06	1.18594e+07	1.62591e+07	1.19416e+07	1.07926e+07	6.6492e+06	8.73446e+06	3.64678e+07	3.39303e+07	3.19863e+07	7.89862e+06	8.58496e+06	8.17109e+06	7.62576e+06	C00183	ko00280,ko00290,ko00311,ko00460,ko00770,ko00966,ko00970,ko01100,ko01110,ko01210,ko01230,ko01240,ko02010
Jmzp010766	319.19	163.04	318.183	C19H26O4	[M+H]+	Denudaquinol	Denudaquinol	Lignans and Coumarins	木脂素和香豆素	Lignans	木脂素	1189105-40-5	1	119871	107340	113532	32096.8	36284.1	20995.5	123127	123064	94125.4	104721	136274	104639	21320.9	20906.6	21401.6	169572	170663	123210	114773	98933.3	85251.7	23307.8	15181.4	24722.3	135646	152146	139816	75704	76472.6	68418.5	71889.6	-	-
Hmlp003068	627.145	303.05	626.148	C27H30O17	[M+H]+	Meratin	蜡梅苷	Flavonoids	黄酮	Flavones	黄酮	27215-04-9	1	176509	86858	135186	9	9	9	6203.76	10451.7	13093.8	5.66768e+06	4.13034e+06	445764	22852.5	21759.9	20212.9	33469	20448.4	30438.9	3.75156e+06	2.61831e+06	5.77749e+06	14471.8	12048.8	39947.9	14714.7	17416.7	13719.1	951016	964655	972496	1.06166e+06	-	-
Hmcp009963	180.137	123.07	180.138	C11H18NO+	[M]+	Candicine	N-甲基大麦芽碱	Alkaloids	生物碱	Phenolamine	酚胺	6656-13-9	2	47801.6	51975.9	52794.6	94510.7	83525.2	102479	50096.6	51051.8	70360.6	79015.2	59342.5	59845.5	102838	136452	148544	69019.4	56022.7	62075.7	42214.8	46474.6	56595.2	125287	124273	99795.8	74205.2	55829.9	90434.7	68830.9	76906.5	71843.3	75904.9	C10575	-
Cmzn005999	449.108	287.057	450.116	C21H22O11	[M-H]-	Dunalianoside B	樟叶越桔苷 B	Phenolic acids	酚酸类	Phenolic acids	酚酸类	-	1	427025	590840	464283	60919.6	33529.7	34711.4	14454.4	22937.8	69892.6	3.36146e+06	4.27274e+06	1.09569e+06	37616.1	42809.4	67671	61212.2	76902.3	56081.4	1.51472e+07	1.32142e+07	2.52465e+07	625269	326714	175358	73432	25679.6	50026.2	3.25198e+06	3.34826e+06	3.43361e+06	3.66021e+06	-	-
MWS0811	130.086	84.0818	129.079	C6H11NO2	[M+H]+	L-Pipecolic Acid	L-哌啶酸	Organic acids	有机酸	Organic acids	有机酸	3105-95-1	2	791602	778622	797017	2.19746e+06	2.81224e+06	3.74931e+06	1.22262e+06	1.50339e+06	2.03412e+06	691714	620243	1.29547e+06	2.68273e+06	3.70584e+06	3.18607e+06	1.27157e+06	1.85118e+06	1.09955e+06	961404	1.04245e+06	784408	4.39097e+06	3.56898e+06	3.77277e+06	7.93266e+06	2.29022e+06	2.58629e+06	2.11334e+06	1.9278e+06	1.90765e+06	1.90272e+06	C00408	ko00310,ko00960,ko01100,ko01110
Lhhp102909	233.152	145.1	232.146	C15H20O2	[M+H]+	Costunolide(iso-02)	广木香内酯(iso-02)	Terpenoids	萜类	Sesquiterpenoids	倍半萜	-	3	725444	759665	661058	230122	193516	195349	86242.7	167262	244305	743625	661356	866351	186208	157012	164244	150902	136874	162157	617877	682234	529638	116679	162649	181773	157619	153786	188099	351995	393080	376289	355985	-	-
pme1014	445.3	341.3	444.303	C31H40O2	[M+H]+	Menatetrenone (Vitamin K2)	四烯甲萘醌 (维生素 K2)	Others	其它类	Vitamin	维生素	11032-49-8	3	303778	569918	475717	288507	248477	411832	471615	375071	554331	503546	473022	601145	330176	511389	574091	599915	633051	447440	383368	493697	505818	576187	456367	479896	589548	551158	588561	510500	496119	543286	554037	-	-
mws1346	162.076	98	161.069	C6H11NO4	[M+H]+	DL-2-Aminoadipic acid	DL-2-氨基己二酸	Alkaloids	生物碱	Alkaloids	生物碱	542-32-5	3	132946	144745	100551	113623	200278	166013	125429	140940	174932	93173.7	90214.2	115951	76685.5	92684.1	131431	106038	128946	91526	126524	200864	169150	744992	420237	641586	670116	163443	340448	296591	295738	266218	277830	C00956	ko00300,ko00310,ko00311,ko01100,ko01110,ko01210,ko01230
Lmhp012042	355.284	263.237	354.277	C21H38O4	[M+H]+	2-Linoleoylglycerol*	2-亚油酰甘油酯*	Lipids	脂质	Glycerol ester	甘油酯	3443-82-1	2	218314	224657	214728	494010	391515	501227	177285	38642.5	84416	258959	218411	237027	391521	503469	454831	125096	69313.6	97161.3	322093	475101	439739	712412	795271	575683	334635	78942.7	62568.6	349470	370140	390990	353116	-	-
Zmcn003729	535.182	373.125	536.189	C26H32O12	[M-H]-	1-Hydroxypinoresinol-4'-O-Glucoside	1-羟基松脂醇-4'-O-葡萄糖苷	Lignans and Coumarins	木脂素和香豆素	Lignans	木脂素	-	2	230547	228343	208540	125019	191524	164009	809505	850771	1.03207e+06	195417	226518	226093	9	9	9	913494	1.28616e+06	964384	46375.3	253713	43577.3	9	9	9	420135	1.03612e+06	952004	271173	306524	298583	294436	-	-
pme3096	118	74	119.022	C3H5NO4	[M-H]-	Aminomalonic acid	氨基丙二酸	Organic acids	有机酸	Organic acids	有机酸	1068-84-4	3	171185	459562	408678	163768	874579	366018	241901	150670	208758	362534	329585	488719	97721	155142	153816	302397	256372	291707	325928	489288	166942	2.31428e+06	1.80951e+06	1.62838e+06	368829	149257	240235	754111	833850	798146	848375	C00872	-
Zmhn001793	341.089	179.034	342.096	C15H18O9	[M-H]-	6-O-Caffeoyl-D-glucose	6-O-咖啡酰-D-葡萄糖	Phenolic acids	酚酸类	Phenolic acids	酚酸类	-	2	5.40214e+06	4.64609e+06	4.47469e+06	9	9	9	9	9	9	5.82259e+06	6.00934e+06	6.78621e+06	9	9	9	301269	9	269614	6.00047e+06	4.66431e+06	4.90638e+06	9	9	9	9	9	9	1.69054e+06	1.85301e+06	1.88084e+06	1.72781e+06	-	-
mws0470	117.019	73	118.027	C4H6O4	[M-H]-	Methylmalonic acid*	甲基丙二酸*	Organic acids	有机酸	Organic acids	有机酸	516-05-2	1	6.37777e+06	1.46151e+07	6.96723e+06	7.31252e+06	1.37169e+07	1.38837e+07	6.59195e+06	4.11196e+06	5.87827e+06	1.32915e+07	5.75719e+06	1.36278e+07	5.37156e+06	6.59657e+06	5.67478e+06	8.36141e+06	7.60329e+06	8.68069e+06	7.47783e+06	8.47611e+06	6.77426e+06	3.79192e+07	5.87161e+07	6.13409e+07	1.10192e+07	3.91801e+06	6.6778e+06	1.99937e+07	2.25995e+07	2.12817e+07	2.20073e+07	C02170	ko00240,ko00280,ko00640,ko01100
mws0192	117.019	73	118.027	C4H6O4	[M-H]-	Succinic acid*	琥珀酸*	Organic acids	有机酸	Organic acids	有机酸	110-15-6	1	6.37777e+06	1.46151e+07	6.96723e+06	7.31252e+06	1.37169e+07	1.38837e+07	6.59195e+06	4.11196e+06	5.87827e+06	1.32915e+07	5.75719e+06	1.36278e+07	5.37156e+06	6.59657e+06	5.67478e+06	8.36141e+06	7.60329e+06	8.68069e+06	7.47783e+06	8.47611e+06	6.77426e+06	3.79192e+07	5.87161e+07	6.13409e+07	1.10192e+07	3.91801e+06	6.6778e+06	1.99937e+07	2.25995e+07	2.12817e+07	2.20073e+07	C00042	ko00020,ko00190,ko00250,ko00310,ko00350,ko00360,ko00620,ko00630,ko00640,ko00650,ko00760,ko00920,ko01100,ko01110,ko01200
Hmjn004446	593.13	285.04	594.137	C30H26O13	[M-H]-	Luteolin-7-O-(6''-caffeoyl)rhamnoside	木犀草素-7-O-(6''-咖啡酰)鼠李糖苷	Flavonoids	黄酮	Flavones	黄酮	-	2	80341.7	35264.3	62104.2	11135.1	1797.75	3228.38	9	9	9	98079.3	302031	195698	6464.7	1670.76	10863	9	9	9	9	9	9	9	9	9	4766.64	46048.7	6137.97	39329.4	44251.1	42964.5	43749	-	-
MWStz306	340.154	309.112	339.147	C20H21NO4	[M+H]+	Dicentrine	荷苞牡丹碱	Alkaloids	生物碱	Aporphine alkaloids	阿朴啡型生物碱	517-66-8	2	9	9	9	9	9	9	200594	437536	169567	9	9	9	10602.4	58740.4	1631612	192804	214428	34187.8	9	9	9	9	9	9	2.23956e+06	129227	362252	310378	306938	281575	282355	C17426	-
pmb0863	492.308	184.073	491.301	C24H46NO7P	[M+H]+	LysoPC 16:2(2n isomer)	溶血磷脂酰胆碱 16:2(2n异构)	Lipids	脂质	LPC	溶血磷脂酰胆碱	-	1	624506	678785	666567	830515	1.22927e+06	1.0006e+06	36245.4	15921.1	73593.9	1.13512e+06	897471	1.84077e+06	1.10442e+06	1.11163e+06	2.04424e+06	16620.2	29187.7	24123.9	836836	595586	538998	1.29979e+06	1.47103e+06	1.20444e+06	380800	31048.1	110708	724344	805767	765603	812752	-	-
mws0458	151.04	136	152.047	C8H8O3	[M-H]-	Vanillin; 4-Hydroxy-3-Methoxybenzaldehyde	香草醛; 4-羟基-3-甲氧基苯甲醛	Phenolic acids	酚酸类	Phenolic acids	酚酸类	121-33-5	3	513120	634111	744171	5.41737e+06	5.06638e+06	5.60749e+06	5.33657e+06	8.24173e+06	8.81834e+06	785877	649538	831345	6.32655e+06	6.51524e+06	6.46206e+06	4.68928e+06	5.04475e+06	6.00186e+06	744625	618135	570371	4.12011e+06	4.87401e+06	4.97897e+06	7.12513e+06	4.55882e+06	8.89356e+06	2.50016e+06	2.61507e+06	2.79637e+06	2.77715e+06	C00755	ko00998,ko01100,ko01110
Smgp008886	387.18	299.12	386.173	C22H26O6	[M+H]+	Denudatone	辛夷烯酮	Lignans and Coumarins	木脂素和香豆素	Lignans	木脂素	82427-77-8	1	3.90149e+07	3.85909e+07	3.54995e+07	122902	36156.9	26955.4	3.8467e+06	3.18936e+06	3.88064e+06	3.74554e+07	3.69093e+07	4.05805e+07	162551	84353.2	52580.6	5.04747e+06	5.72144e+06	6.20424e+06	3.43809e+07	3.61827e+07	3.37171e+07	94995.9	42730.8	40099.3	6.86526e+06	4.71951e+06	6.1892e+06	1.93091e+07	2.02829e+07	1.78298e+07	1.90295e+07	-	-
pme1216	122.03	78	123.032	C6H5NO2	[M-H]-	2-Picolinic acid	2-吡啶甲酸	Organic acids	有机酸	Organic acids	有机酸	98-98-6	3	44967.3	43708.5	53747	207341	113813	191119	21739.2	31053.8	30481	47712.5	52508.1	73672.5	140475	156009	131863	18971.6	15809.3	43530.7	58240.7	69987.8	63954.1	52310.9	81970.8	109217	64667.8	18624.8	40692.7	78501.9	82735.8	83988.3	89271.2	C10164	ko00380,ko01100
pme0256	151.026	151	152.033	C5H4N4O2	[M-H]-	Xanthine	黄嘌呤	Nucleotides and derivatives	核苷酸及其衍生物	Nucleotides and derivatives	核苷酸及其衍生物	69-89-6	3	1.10308e+06	867616	1.01219e+06	9	9	9	9	9	9	1.20416e+06	1.07671e+06	1.39748e+06	47133.1	38156.4	9	9	9	9	1.53035e+06	1.16269e+06	1.30299e+06	67104.6	187165	86160.1	128221	68669.2	92394.5	629588	672589	695010	622237	C00385	ko00230,ko00232,ko01100,ko01110
MWSslk129	151.112	109.065	150.105	C10H14O	[M+H]+	Verbenone	马鞭草烯酮	Terpenoids	萜类	Monoterpenoids	倍萜	1196-01-6	2	9	9	9	359321	271368	388857	9	9	9	9	9	9	412986	374667	300418	9	9	9	9	9	9	280602	356403	367371	31658.2	24213.2	12769.1	128421	126961	117701	115497	-	-
pme0274	132.102	69	131.095	C6H13NO2	[M+H]+	6-Aminocaproic acid	6-氨基己酸	Organic acids	有机酸	Organic acids	有机酸	60-32-2	3	2.50992e+06	2.37582e+06	2.11661e+06	4.17009e+06	4.48636e+06	6.20447e+06	2.18771e+06	1.23064e+06	3.03505e+06	3.23892e+06	1.44638e+06	2.13751e+06	1.84947e+06	1.92866e+06	1.67292e+06	1.04827e+06	1.11496e+06	981874	4.39185e+06	5.62577e+06	4.57766e+06	1.54937e+07	1.37728e+07	1.28061e+07	1.08494e+07	1.02044e+07	1.02094e+07	4.83824e+06	5.42037e+06	4.96908e+06	4.88302e+06	C02378	ko01100
Lssp210086	373.128	137.06	372.121	C20H20O7	[M+H]+	Balanophonin B	巴拉松素 B	Lignans and Coumarins	木脂素和香豆素	Lignans	木脂素	92216-41-6	2	3.14842e+06	2.86383e+06	2.28727e+06	9	9	9	195283	220712	188569	3.67212e+06	2.9051e+06	5.06398e+06	9	9	9	307853	326263	121482	2.55684e+06	2.42811e+06	2.41366e+06	9	9	9	324908	309963	400570	1.12136e+06	1.0426e+06	1.16103e+06	1.04602e+06	-	-
pmb2591	245.093	203.084	246.101	C13H14N2O3	[M-H]-	N-Acetyl-L-Tryptophan	N-乙酰-L-色氨酸	Amino acids and derivatives	氨基酸及其衍生物	Amino acids and derivatives	氨基酸及其衍生物	1218-34-4	1	307293	334249	577359	869592	390043	314210	105411	38531.6	57327.5	315911	825645	253095	1.2422e+06	894630	509206	220151	466470	206087	1.00705e+06	4.45091e+06	2.34383e+06	315723	397726	457558	5.14288e+06	299559	96682.4	621179	634520	677553	695367	-	-
Lthp012017	249.147	157.101	248.141	C15H20O3	[M+H]+	Reynosin	瑞诺木烯内酯	Terpenoids	萜类	Sesquiterpenoids	倍半萜	28254-53-7	2	9	9	9	382330	530246	380056	351288	417771	598262	9	9	9	167164	190782	205455	173483	219644	185658	9	9	9	162913	287328	414852	303657	264543	331988	213112	189741	191489	199625	-	-
pme0519	341.109	119.035	342.116	C12H22O11	[M-H]-	D-Sucrose	D-蔗糖	Others	其它类	Saccharides	糖类	57-50-1	1	1.12887e+06	1.39957e+06	925015	574062	892979	577937	3.81555e+06	3.88816e+06	2.79017e+06	1.66348e+06	1.30427e+06	1.55991e+06	735629	615984	905773	3.87617e+06	2.43146e+06	2.73695e+06	1.43491e+06	1.35929e+06	1.26981e+06	2.09798e+06	1.67438e+06	2.01904e+06	2.36395e+06	3.87859e+06	3.72836e+06	1.27873e+06	1.44786e+06	1.31723e+06	1.34957e+06	C00089	ko00052,ko00500,ko01100,ko01110,ko02010
Zmhp003186	771.213	147.045	770.205	C37H38O18	[M+H]+	Isovitexin-2''-O-(6'''-feruloyl)glucoside	异牡荆素-2''-O-(6'''-阿魏酰)葡萄糖苷	Flavonoids	黄酮	Flavones	黄酮	-	3	96947.7	116179	147141	9	9	9	112968	127022	166594	255222	216541	282308	13382.5	8450.25	10294.3	76242	99004.6	72483	497829	304291	637797	9	9	9	200133	186091	147771	223944	250358	250593	249363	-	-
Lmhp013004	455.352	315.232	454.345	C30H46O3	[M+H]+	Coccinic Acid	黑老虎酸	Terpenoids	萜类	Triterpene	三萜	-	3	9	9	9	9	9	9	28472.2	21288.2	18255.8	9	9	9	9	9	9	29556	34031	34905.6	9	9	9	9560.92	9071.42	11434.7	27490.8	29727.6	24544.6	14128.5	12927.7	12520.4	12841.1	-	-
HJN090	433.115	271.06	434.121	C21H22O10	[M-H]-	Butin-7-O-glucoside	紫铆素-7-O-葡萄糖苷	Flavonoids	黄酮	Flavanones	二氢黄酮	-	1	192483	449420	830308	59235	34481.1	12799	9	9	9	1.83713e+06	4.62292e+06	287057	9	9	9	9	9	9	1.09093e+07	7.2797e+06	1.87409e+07	436284	285929	113798	33762.1	13612.8	9	2.81121e+06	2.51878e+06	2.71076e+06	2.84558e+06	-	-
Cmzn005970	433.113	271.062	434.121	C21H22O10	[M-H]-	Dunalianoside A	樟叶越桔苷 A	Phenolic acids	酚酸类	Phenolic acids	酚酸类	-	1	192483	449420	830308	59235	34481.1	12799	9	9	9	1.83713e+06	4.62292e+06	287057	9	9	9	9	9	9	1.09093e+07	7.2797e+06	1.87409e+07	436284	285929	113798	33762.1	13612.8	9	2.81121e+06	2.51878e+06	2.71076e+06	2.84558e+06	-	-
mws4170	179.056	59.0139	180.063	C6H12O6	[M-H]-	D-Glucose	D-葡萄糖	Others	其它类	Saccharides	糖类	50-99-7	1	3.14822e+06	2.98056e+06	4.20727e+06	4.17837e+06	5.18347e+06	4.81965e+06	2.75845e+06	1.81802e+06	1.59226e+06	2.70853e+06	3.23273e+06	3.97431e+06	6.12848e+06	5.58854e+06	1.02853e+07	1.04072e+06	4.61484e+06	1.25437e+06	2.76244e+06	5.01527e+06	4.24071e+06	1.02824e+07	6.90391e+06	6.77506e+06	4.45977e+06	2.95661e+06	2.9026e+06	4.73689e+06	5.06526e+06	4.81445e+06	5.33212e+06	C00031	ko00010,ko00030,ko00052,ko00500,ko00520,ko00524,ko00901,ko01100,ko01110,ko02010
pme1383	170.081	134.1	169.074	C8H11NO3	[M+H]+	Pyridoxine	吡哆醇	Others	其它类	Vitamin	维生素	65-23-6	3	234315	185587	147680	129101	179589	226959	46024.7	40317.2	79916	228109	164292	295348	70973.3	84785.6	86011.7	20536.1	17545.7	15986.1	309755	385384	415447	93477.7	128000	150144	113570	33973.6	77202.6	144460	149071	163188	156809	C00314	ko00750,ko01100,ko01240
Lmnn102709	537.197	195.065	538.205	C26H34O12	[M-H]-	(-)-olivil 4'-O-bate-D-glucopyranoside	(-)-橄榄树脂素-4-O-β-D-吡喃型葡萄糖	Lignans and Coumarins	木脂素和香豆素	Lignans	木脂素	-	3	97760.9	89328	38379.8	76152.9	109539	83730.7	86270.9	108364	101550	84162	104068	151148	43380.9	78147	114521	78028.8	168968	86108.5	56716.6	57865.7	59251.6	71307.7	88592.1	67045.4	173747	71544.6	130849	81508.9	89302.4	87725.9	92878.2	-	-
Rfmb087	311.223	293.213	312.23	C18H32O4	[M-H]-	9-Hydroxy-13-oxo-10-octadecenoic Acid	9-羟基-13-氧代-10-十八碳烯酸	Lipids	脂质	Free fatty acids	游离脂肪酸	-	3	37237.5	29617.2	24826.6	1.14558e+06	827412	995726	71474.3	65377.8	67933.8	39685.9	32493.8	31837.3	701615	972653	758932	144446	82589.8	109708	35071.4	27954.2	35785.4	632711	9.07765e+06	4.8316e+06	131868	85262.5	105346	413697	431673	463337	460980	-	-
MWSmce482	209.116	179.07	208.11	C12H16O3	[M+H]+	alpha-Asarone*	α-细辛脑*	Phenolic acids	酚酸类	Phenolic acids	酚酸类	2883-98-9	1	249290	226139	342901	9.06232e+07	8.81313e+07	8.33673e+07	4.13034e+06	1.44933e+07	7.19781e+06	542629	295930	937482	9.19135e+07	8.70851e+07	1.00498e+08	7.23874e+06	708363	7.39534e+06	297286	585023	267001	8.54207e+07	1.00905e+08	9.27318e+07	2.0543e+06	4.12971e+06	6.13188e+06	4.00418e+07	4.30853e+07	4.46144e+07	4.00793e+07	-	-
Hmbp002333	387.129	147.04	386.121	C17H22O10	[M+H]+	10-Dehydrogeniposide	10-去氢京尼平苷	Terpenoids	萜类	Sesquiterpenoids	倍半萜	-	3	130300	114732	117750	9	9	9	9	9	9	105870	98390.6	129109	9	9	9	9	9	9	103989	89149.1	110138	9	9	9	9	9	9	51014.1	56112.9	57457.1	57211.1	-	-
pmf0440	163.075	91.1	162.068	C10H10O2	[M+H]+	4-MethoxycinnaMaldehyde	4-甲氧基肉桂醛	Phenolic acids	酚酸类	Phenolic acids	酚酸类	1963-36-6	3	9	9	9	399917	324988	341440	340845	354652	373473	9	9	9	187596	208840	230810	186879	222600	185410	9	9	9	212126	350559	458314	328602	237224	256202	194316	210712	191143	186000	C10475	-
MWSHY0046	465.103	303.051	464.096	C21H20O12	[M+H]+	Quercetin-3-O-glucoside (Isoquercitrin)*	槲皮素-3-O-葡萄糖苷(异槲皮苷)*	Flavonoids	黄酮	Flavonols	黄酮醇	482-35-9	1	6.60683e+06	4.93678e+06	5.99167e+06	642046	417052	323190	391490	451129	382492	8.50632e+07	8.1279e+07	4.22059e+07	477212	384422	465018	1.0082e+06	702620	878755	6.63944e+07	6.75915e+07	8.37011e+07	1.02069e+06	570042	531300	646310	490845	626895	2.31028e+07	2.24314e+07	2.04081e+07	2.27734e+07	C05623	ko00944,ko01100,ko01110
pmp000456	280.133	249.08	279.126	C18H17NO2	[M+H]+	Roemerine	莲碱	Alkaloids	生物碱	Aporphine alkaloids	阿朴啡型生物碱	548-08-3	1	1.26621e+06	557996	841801	307140	258184	219278	345727	430015	367457	506618	1.01732e+06	941617	330397	144215	898955	508370	479759	457637	576925	1.23053e+06	1.02127e+06	360241	320759	429600	945531	414840	724682	499778	502424	555495	496435	-	-
HX1188	361.163	189.092	360.157	C20H24O6	[M+H]+	1,7-Bis-(3,4-dihydroxyphenyl)-5-methoxy-3-heptanone	5-O-甲基硬毛桤木醇酮	Others	其它类	Others	其它	-	2	777786	696760	714946	78568.8	111536	71825.8	626406	578619	469806	527946	464586	552602	49960.3	60376.7	73331.3	858380	667076	760857	465096	491284	369445	75763.5	71825.8	62871.3	474524	682976	548106	253931	288219	265087	277446	-	-
Hmcp004865	233.154	131.08	232.146	C15H20O2	[M+H]+	Costunolide	木香烃内酯	Terpenoids	萜类	Sesquiterpenoids	倍半萜	553-21-9	1	9	9	9	4.4507e+07	5.92192e+07	4.68647e+07	3.51942e+07	4.35873e+07	4.89077e+07	9	9	9	2.7911e+07	2.4556e+07	3.11277e+07	2.38716e+07	2.51499e+07	2.20621e+07	9	9	9	3.07192e+07	4.0432e+07	4.62612e+07	3.34745e+07	2.45591e+07	3.27898e+07	2.4712e+07	2.81638e+07	2.62122e+07	2.58114e+07	C09382	ko00909,ko01110
pme1975	103.004	59	104.06	C3H4O4	[M-H]-	Malonic acid	丙二酸	Organic acids	有机酸	Organic acids	有机酸	141-82-2	3	3.49831e+06	3.91559e+06	4.09387e+06	6.86442e+06	6.78366e+06	7.95309e+06	8.4159e+06	4.30384e+06	1.30341e+07	3.7979e+06	3.15885e+06	3.30518e+06	6.89013e+06	5.74811e+06	6.96767e+06	7.83672e+06	7.45463e+06	6.6044e+06	1.252e+07	1.53305e+07	1.74212e+07	6.72214e+06	6.51093e+06	5.64634e+06	1.61994e+07	9.79687e+06	9.11065e+06	7.0969e+06	7.97322e+06	8.00625e+06	7.79311e+06	C00383	ko00061,ko00240,ko00410,ko01100,ko01212
pmb0490	235.144	147.044	234.137	C13H18N2O2	[M+H]+	p-Coumaroylputrescine	对香豆酰基腐胺	Alkaloids	生物碱	Phenolamine	酚胺	34136-53-3	1	4.35805e+06	4.66952e+06	1.6312e+06	6.30351e+06	5.60237e+06	6.48314e+06	850166	590914	1.30857e+06	2.94289e+06	3.22236e+06	5.80675e+06	6.29176e+06	1.10491e+07	1.12503e+07	1.32583e+06	1.36123e+06	648473	7.47185e+06	8.56521e+06	4.23734e+06	1.52124e+07	1.26762e+07	2.38529e+07	2.41928e+07	2.77965e+06	7.78386e+06	5.37391e+06	5.98806e+06	6.03248e+06	6.03085e+06	C18326	ko00330,ko01100
Zmbp002538	205.097	146.061	204.09	C11H12N2O2	[M+H]+	1-Methoxy-indole-3-acetamide	1-甲氧基-吲哚-3-乙酰胺	Alkaloids	生物碱	Plumerane	吲哚类生物碱	-	1	2.65328e+07	2.76399e+07	2.24102e+07	5.46344e+07	2.64248e+07	3.53477e+07	3.05424e+06	2.6613e+06	4.4636e+06	5.13665e+07	8.41944e+07	1.96746e+07	7.62429e+07	5.54268e+07	1.96816e+07	2.66208e+06	4.59086e+06	3.08127e+06	6.91743e+07	8.71168e+07	7.33862e+07	5.55113e+07	5.70169e+07	5.78729e+07	2.40172e+07	1.84805e+07	2.59604e+07	3.41335e+07	3.83046e+07	3.81967e+07	3.82541e+07	-	-
Lmcp101903	479.155	163.039	478.147	C23H26O11	[M+H]+	Desrhamnosylisoacteoside	去鼠李糖基异洋丁香酚苷	Phenolic acids	酚酸类	Phenolic acids	酚酸类	-	1	2.9985e+07	2.47495e+07	2.84664e+07	2.39416e+06	1.97613e+06	5.12291e+06	1.47045e+06	813388	2.0995e+06	2.92416e+07	2.68245e+07	3.13332e+07	5.27194e+06	4.98184e+06	1.87221e+06	1.5175e+06	1.24681e+06	1.85386e+06	2.14335e+07	2.26947e+07	2.64185e+07	4.64935e+06	5.16466e+06	5.20913e+06	7.09991e+06	1.971e+06	3.48672e+06	1.26493e+07	1.18433e+07	1.35487e+07	1.25046e+07	-	-
Lmhp009802	504.308	363.289	503.301	C25H46NO7P	[M+H]+	LysoPE 20:3(2n isomer)	溶血磷脂酰乙醇胺 20:3(2n异构)	Lipids	脂质	LPE	溶血磷脂酰乙醇胺	-	2	8178.57	4508.14	7625.94	597862	675456	1.08925e+06	11439	9364.55	3470.83	17067	7443.23	27909.6	3.49894e+06	1.11648e+06	813995	9	9	9	9822.88	8020.43	7742.28	967606	1.08221e+06	1.86898e+06	18530.5	3348.48	5816.44	538953	596553	525499	556058	-	-
Lhhp120812	279.158	149.023	278.152	C16H22O4	[M+H]+	Methylillicinone F	甲基芥子酮F	Lignans and Coumarins	木脂素和香豆素	Coumarins	香豆素	-	1	6.74556e+06	6.29038e+06	4.18189e+06	2.08457e+06	1.7371e+06	1.95496e+06	1.87671e+06	2.35497e+06	1.2598e+06	7.66977e+06	4.41358e+06	4.0371e+06	1.49114e+06	1.67599e+06	1.74543e+06	7.23091e+06	2.08391e+06	3.74207e+06	3.76574e+06	3.39793e+06	3.78131e+06	1.71993e+06	2.71954e+06	2.22569e+06	1.46708e+06	1.56093e+06	1.66745e+06	2.94072e+06	2.90886e+06	2.93368e+06	3.2633e+06	-	-
Lmhp009129	482.324	184.073	481.317	C23H48NO7P	[M+H]+	LysoPC 15:0(2n isomer)*	溶血磷脂酰胆碱 15:0(2n异构)*	Lipids	脂质	LPC	溶血磷脂酰胆碱	-	1	424712	312114	461713	421468	410772	502164	40558	29664	56650.6	651694	527004	1.31304e+06	802512	579383	507483	18463.7	39740.3	23943.5	436032	485787	279294	795944	1.0388e+06	824994	551037	74530.9	224087	444394	459500	503607	486026	-	-
pme0088	285.041	151	286.048	C15H10O6	[M-H]-	Luteolin (5,7,3',4'-Tetrahydroxyflavone)	木犀草素	Flavonoids	黄酮	Flavones	黄酮	491-70-3	1	9690.04	12366.3	8965.85	9	9	9	9	9	9	52013.3	53843.8	19359.4	9	9	9	9	9	9	63512.2	41765.1	53245.7	10231.3	11950.2	9670.17	9	9	9	16486.6	17415.8	16391.4	18457.8	C01514	ko00941,ko00944,ko01100,ko01110
pme1178	284.099	152	283.092	C10H13N5O5	[M+H]+	Guanosine	鸟苷	Nucleotides and derivatives	核苷酸及其衍生物	Nucleotides and derivatives	核苷酸及其衍生物	118-00-3	1	675241	645376	641669	4.67726e+06	5.15096e+06	5.78674e+06	1.34013e+06	2.73434e+06	754826	1.08356e+06	1.00514e+06	1.1417e+06	1.35897e+06	1.81047e+06	1.75827e+06	960017	619395	1.1424e+06	1.02959e+06	809667	826013	3.95148e+06	5.37668e+06	4.4799e+06	2.96489e+06	1.40318e+06	2.05184e+06	1.95218e+06	2.2267e+06	2.07616e+06	2.01411e+06	C00387	ko00230,ko01100,ko02010
Lhcp102502	207.065	164.047	206.058	C11H10O4	[M+H]+	Eugenin	番樱桃宁	Others	其它类	Others	其它	480-34-2	2	9	9	9	307321	359952	252866	9	9	9	9	9	9	431332	300728	270723	9	9	9	9	9	9	227708	327571	298615	9	9	9	103782	107044	95353.2	108632	C20210	-
Lmhp009464	466.293	325.274	465.286	C22H44NO7P	[M+H]+	LysoPE 17:1(2n isomer)	溶血磷脂酰乙醇胺 17:1(2n异构)	Lipids	脂质	LPE	溶血磷脂酰乙醇胺	-	2	159081	120473	140702	95481.6	102291	128474	51568.2	21260.2	36734.3	159930	191643	244835	144034	184223	156333	9	9	9	201095	217016	154233	386394	481807	486840	258495	81199.5	291638	197062	223113	214234	223209	-	-
pme0021	166.086	120.081	165.071	C9H11NO2	[M+H]+	L-Phenylalanine	L-苯丙氨酸	Amino acids and derivatives	氨基酸及其衍生物	Amino acids and derivatives	氨基酸及其衍生物	63-91-2	1	6.19091e+06	5.81097e+06	6.63456e+06	5.86826e+07	4.97384e+07	6.46679e+07	1.54926e+07	1.45471e+07	2.31255e+07	1.13552e+07	8.70676e+06	9.90375e+06	4.40975e+07	4.34424e+07	2.63839e+07	8.44265e+06	9.05255e+06	7.81364e+06	5.43954e+06	7.14959e+06	6.57736e+06	1.06387e+08	9.89676e+07	1.07881e+08	3.13353e+07	1.62201e+07	1.94362e+07	3.11466e+07	3.48837e+07	3.55809e+07	3.42168e+07	C00079	ko00360,ko00400,ko00460,ko00940,ko00960,ko00966,ko00970,ko00998,ko01100,ko01110,ko01210,ko01230,ko02010
Lmjp003655	463.123	301.078	462.116	C22H22O11	[M+H]+	6-C-MethylKaempferol-3-glucoside	6-甲基山柰酚-3-O-葡萄糖苷	Flavonoids	黄酮	Flavones	黄酮	-	3	106475	136954	205373	161842	530344	194686	41259.1	157160	102153	163750	194686	196967	171126	114154	238402	105896	181287	167503	507622	434829	585301	213697	189712	115149	92034.7	108414	26968.5	161226	178822	161478	177971	-	-
pme2693	131.118	114.091	130.111	C6H14N2O	[M+H]+	N-Acetylputrescine	N-乙酰腐胺	Alkaloids	生物碱	Alkaloids	生物碱	18233-70-0	3	90740.7	269813	327800	189878	152524	236278	74763.1	13647.3	90757.9	295793	284893	437203	152962	160741	315536	31751.8	51769.9	48302	367532	441107	305754	451832	230002	297769	362067	223683	290267	254243	234240	221248	233178	C02714	ko00330,ko01100
Lmjp003206	759.199	303.05	758.191	C32H38O21	[M+H]+	Quercetin-3-O-Sambubioside-5-O-Glucoside	槲皮素-3-O-桑布双糖苷-5-O-葡萄糖苷	Flavonoids	黄酮	Flavonols	黄酮醇	-	2	1.16178e+06	1.20276e+06	1.14366e+06	1948.76	2906.8	9	13711.9	30258.6	27410.9	1.12074e+06	1.22344e+06	337084	3921.87	9	5537.37	41782.3	10642.8	26438.9	1.13355e+06	1.11883e+06	1.31079e+06	3894.44	9	989.904	6842.91	22325.4	24428.9	665599	727217	764768	739151	-	-
pme1474	298.097	136	297.09	C11H15N5O3S	[M+H]+	5'-Deoxy-5'-(methylthio)adenosine	5-脱氧-5-甲硫腺苷	Nucleotides and derivatives	核苷酸及其衍生物	Nucleotides and derivatives	核苷酸及其衍生物	2457-80-9	1	5.27974e+06	7.1682e+06	7.07669e+06	1.1715e+07	1.213e+07	1.34147e+07	5.32796e+06	4.32836e+06	7.6135e+06	3.85718e+06	2.36027e+06	4.32266e+06	7.00068e+06	9.14925e+06	7.15674e+06	2.15653e+06	1.99674e+06	3.10823e+06	6.07437e+06	4.8681e+06	6.97119e+06	1.57015e+07	1.63315e+07	1.7561e+07	7.85725e+06	6.15092e+06	9.24744e+06	6.60518e+06	7.01305e+06	7.25679e+06	7.59223e+06	C00170	ko00270,ko00908,ko01100
Ymjm000149	353.088	191.059	354.095	C16H18O9	[M-H]-	3-O-Caffeoylquinic acid*	3-O-咖啡酰奎宁酸*	Phenolic acids	酚酸类	Phenolic acids	酚酸类	-	1	8.32284e+07	7.44066e+07	6.67094e+07	598102	877925	937209	1.41838e+06	967421	1.44468e+06	6.89923e+07	8.66722e+07	6.61781e+07	546015	610411	680700	1.21429e+06	1.55284e+06	1.26945e+06	9.10936e+07	9.03106e+07	83572565	633333	856661	1.12091e+06	2.59278e+06	1.10645e+06	1.17467e+06	3.04102e+07	3.04848e+07	2.81485e+07	3.24948e+07	-	-
Hmgp002033	623.198	163.03	622.19	C29H34O15	[M+H]+	Isocrenatoside	异黄药苷	Phenolic acids	酚酸类	Phenolic acids	酚酸类	221895-09-6	1	3.28349e+06	2.76357e+06	3.0268e+06	9	9	9	9	9	9	2.5664e+06	2.83423e+06	2.6391e+06	9	9	9	75912.6	64447.5	110231	2.56627e+06	2.10242e+06	2.13547e+06	29027.2	57077.4	9	115929	9	114765	1.23547e+06	1.3009e+06	1.28646e+06	1.41719e+06	-	-
mws2118	435.13	166.7	436.137	C21H24O10	[M-H]-	Phloretin-2'-O-glucoside (Phlorizin)	根皮苷	Flavonoids	黄酮	Chalcones	查耳酮	60-81-1	1	74739.1	62472.1	57316.8	9621.24	7028.67	10402.4	6617.86	8632.48	18414	432176	888676	144379	9	9	9	10029.6	11460	8917.87	232443	156096	385010	9	9	9	5477.34	6351.42	7696.17	134743	138873	128119	147348	C01604	ko00941,ko01110
Lmdp003286	465.102	303.061	464.095	C21H20O12	[M+H]+	Isohyperoside*	异金丝桃苷*	Flavonoids	黄酮	Flavonols	黄酮醇	35589-21-0	1	3.83362e+06	4.43343e+06	4.53079e+06	500646	451720	406863	325017	334764	426234	7.59009e+07	8.94401e+07	3.99076e+07	479251	425439	500058	454392	338012	571784	7.36883e+07	6.93804e+07	8.49648e+07	1.16725e+06	712755	537580	615300	412094	265574	2.21429e+07	2.30475e+07	2.22425e+07	2.50711e+07	-	-
Cmsp004375	328.188	296.164	327.183	C20H25NO3	[M+H]+	3-Epifortuneine	表福杉碱	Alkaloids	生物碱	Isoquinoline alkaloids	异喹啉类生物碱	87340-26-9	2	1.88742e+07	1.28241e+07	1.49012e+07	189485	255475	198365	1.5487e+06	1.11442e+06	1.46369e+06	1.48569e+07	1.35368e+07	3.32565e+07	157416	101002	102279	1.5422e+06	1.94616e+06	1.44031e+06	1.33379e+07	2.82945e+07	1.19568e+07	150933	131949	187024	6.75508e+06	1.63628e+06	1.17493e+06	5.04548e+06	5.39775e+06	4.67523e+06	4.98015e+06	-	-
Zmjp000182	189.134	70.0652	188.127	C7H16N4O2	[M+H]+	N-Monomethyl-L-arginine*	N-单甲基-L-精氨酸*	Amino acids and derivatives	氨基酸及其衍生物	Amino acids and derivatives	氨基酸及其衍生物	17035-90-4	1	299081	187623	273799	1.30912e+07	6.4959e+06	9.28564e+06	1.09783e+07	6.15948e+06	1.13025e+07	338294	566214	367661	1.53499e+07	1.75618e+07	5.24487e+06	1.52896e+07	1.21618e+07	1.71967e+07	643445	410172	1.26841e+06	5.53716e+06	8.86349e+06	1.25817e+07	1.7525e+07	1.6033e+07	1.44207e+07	6.35696e+06	6.70896e+06	6.44496e+06	7.24068e+06	C03884	-
Lmbp002336	611.161	303.048	610.153	C27H30O16	[M+H]+	Quercetin-3-O-(2''-O-rhamnosyl)galactoside	槲皮素-3-O-(2''-O-鼠李糖基)半乳糖苷	Flavonoids	黄酮	Flavonols	黄酮醇	-	1	1.4968e+06	989466	792092	9	9	9	45720.8	56526	35847.2	644168	607865	403203	9	9	9	100471	88538.5	88959.3	1.06855e+06	903353	948098	9	7905.02	14766	43215.3	90241	69187.2	225326	195900	203469	206846	-	-
Lmlp001567	328.188	313.13	327.183	C20H25NO3	[M+H]+	4'-Hydroxy-6,7-dimethoxyl-N,N-dimethyltetrahydroisoquinoline	4'-羟基-6,7-二甲氧基-N,N-二甲基四氢异喹啉	Alkaloids	生物碱	Isoquinoline alkaloids	异喹啉类生物碱	-	2	3.9098e+06	2.98748e+06	3.99156e+06	3.21243e+06	2.18577e+06	2.61066e+06	859133	1.55377e+06	1.58171e+06	2.07347e+06	899574	4.46209e+06	2.58406e+06	2.59033e+06	501264	1.55501e+06	876593	1.29819e+06	1.84269e+06	4.17903e+06	6.00155e+06	2.87644e+06	2.16859e+06	3.3715e+06	2.33578e+06	1.15081e+06	1.66978e+06	2.24697e+06	2.22364e+06	2.16128e+06	1.96049e+06	-	-
Lssp210357	625.247	325.143	624.242	C30H40O14	[M+H]+	Pierisoid B	类色素B	Others	其它类	Saccharides	糖类	-	2	9	9	9	64389.9	14733.1	217520	1.40043e+07	2.02634e+07	3.30336e+06	9	9	9	40074.9	51600	228216	2.20819e+07	2.15703e+07	6.35818e+06	9	9	9	42313	218660	1.03873e+06	1.04569e+07	9.76105e+06	1.68695e+07	4.90591e+06	5.06199e+06	4.67863e+06	4.3947e+06	-	-
ML10176345	171.03	109.029	172.037	C7H8O5	[M-H]-	3-Dehydroshikimic acid	3-脱氢莽草酸	Organic acids	有机酸	Organic acids	有机酸	2922-42-1	3	224053	191712	246918	128615	197774	185208	146514	100102	153388	344292	188114	405569	55815.3	66721.2	71718	129684	96186.7	105173	304828	202145	294304	69868.6	200384	115052	364764	129863	156169	185609	207519	195579	212885	C02637	ko00400,ko01100,ko01110,ko01230,ko01240
pmb3101	175.061	115.044	176.069	C7H12O5	[M-H]-	2-Isopropylmalic Acid	2-异丙基苹果酸	Organic acids	有机酸	Organic acids	有机酸	49601-06-1	1	3.16502e+06	3.62393e+06	2.59805e+06	2.75316e+06	1.99678e+06	2.56149e+06	996505	343234	1.12268e+06	1.30215e+06	2.15488e+06	8.21306e+06	9.75884e+06	6.19399e+06	1.11342e+07	996505	1.04801e+06	1.0562e+06	2.79233e+06	4.10469e+06	4.44644e+06	2.8145e+06	2.56354e+06	2.75726e+06	2.71349e+06	887282	1.35627e+06	2.9092e+06	3.31171e+06	3.21426e+06	3.33103e+06	C02504	ko00290,ko00620,ko01100,ko01110,ko01210,ko01230
Smrp005029	327.16	203.1	326.152	C20H22O4	[M+H]+	Licarin A	利卡灵 A	Lignans and Coumarins	木脂素和香豆素	Lignans	木脂素	23518-30-1	1	9	9	9	147290	115370	128212	40049	94333.9	71898.9	9	9	9	88425.7	88405	90480.8	56037.1	64661.5	46470.2	9	9	9	105565	106977	120298	37621.1	51972.6	76377.3	59177.7	65309	56856	58714.9	-	-
Zmzn000113	146.047	102.056	147.053	C5H9NO4	[M-H]-	L-threo-3-Methylaspartate	L-苏式-3-甲基天冬氨酸	Amino acids and derivatives	氨基酸及其衍生物	Amino acids and derivatives	氨基酸及其衍生物	6061-13-8	3	216783	248519	243533	1.1539e+06	1.02521e+06	940104	1.31359e+06	2.01367e+06	1.8044e+06	384464	292442	481109	745144	760509	526503	1.11709e+06	1.0513e+06	895307	413427	365874	375907	2.18888e+06	1.74191e+06	2.05339e+06	1.51541e+06	2.86703e+06	2.28722e+06	712840	761265	822060	796352	C03618	ko00630,ko00660,ko01100,ko01200
mws1080	341.109	179.056	342.116	C12H22O11	[M-H]-	Galactinol	肌醇半乳糖苷	Others	其它类	Saccharides	糖类	3687-64-7	1	3.51882e+06	3.72712e+06	4.02553e+06	2.17299e+06	2.70147e+06	2.10092e+06	1.06674e+07	1.0937e+07	8.43352e+06	4.91275e+06	4.0525e+06	5.91693e+06	2.58403e+06	2.17903e+06	3.89001e+06	9.35361e+06	7.66944e+06	8.91006e+06	5.90489e+06	5.10166e+06	5.69638e+06	7.07159e+06	4.2338e+06	5.11102e+06	9.07968e+06	1.02071e+07	1.2151e+07	4.0026e+06	4.59675e+06	4.19978e+06	4.11096e+06	C01235	ko00052,ko01100
HX1244	329.165	107.049	328.168	C20H24O4	[M+H]+	austrobailignan-6	木兰藤木脂素-6	Lignans and Coumarins	木脂素和香豆素	Lignans	木脂素	-	2	9	9	9	846112	842114	772619	296118	441134	414100	9	9	9	960003	1.027e+06	657917	236157	243926	239168	9	9	9	746993	787736	817622	246238	257238	303962	426659	414670	369360	401380	-	-
MWSmce158	157.155	55.0536	156.151	C10H20O	[M+H]+	(R)-Citronellol	香茅醇	Others	其它类	Saccharides	糖类	1117-61-9	2	38270.1	49984.6	41932.1	9	9	9	121581	101269	111927	45050.3	21637.1	52070.7	9	9	9	128825	163979	100425	9	9	9	9	9	9	81173.2	85652.4	134274	66030.9	60195.2	64312.2	57689.6	-	-
Wmcn000039	461.166	135.044	462.174	C20H30O12	[M-H]-	decaffeoylverbascoside	去咖啡酰基类叶升麻苷	Phenolic acids	酚酸类	Phenolic acids	酚酸类	-	1	1.3491e+07	1.04089e+07	1.05156e+07	2.99111e+06	2.85218e+06	3.64502e+06	1.83484e+07	1.71238e+07	1.94309e+07	1.10247e+07	1.1773e+07	9.74239e+06	2.99717e+06	3.01288e+06	3.97846e+06	2.33422e+07	2.04284e+07	2.35173e+07	9.64733e+06	1.17465e+07	1.08576e+07	3.14722e+06	3.00413e+06	2.52257e+06	1.88763e+07	1.86605e+07	1.97613e+07	1.07301e+07	1.24226e+07	1.13169e+07	1.13467e+07	-	-
HJAP044	225.113	167.061	224.105	C12H16O4	[M+H]+	1-(2,4,5-Trimethoxyphenyl)propan-1-one	1-(2,4,5-三甲氧基苯基)丙-1-酮	Phenolic acids	酚酸类	Phenolic acids	酚酸类	3904-18-5	1	100625	71294	113882	4.94896e+06	2.66409e+06	2.17897e+06	374974	417360	367860	166917	92644.1	140239	1.01693e+07	9.76348e+06	1.28138e+07	660516	235797	432966	179610	127225	110941	1.17122e+07	7.79256e+06	1.50748e+07	376365	490966	355392	3.82416e+06	3.73503e+06	4.19737e+06	3.65802e+06	-	-
mws0361	253.217	235.19	254.225	C16H30O2	[M-H]-	Palmitoleic Acid*	棕榈油酸*	Lipids	脂质	Free fatty acids	游离脂肪酸	373-49-9	1	207728	134426	76827	75722.5	52066.5	36487.8	62691.8	61667.3	68048.5	139888	72863.2	69888.7	30096.5	81485.6	37683.3	71081.3	64612.9	82848.4	198342	98579.2	164444	30182.9	63996.5	47792.4	75169.8	67057.2	69469.4	106835	114094	123465	119437	C08362	ko00061
mws0628	121.029	92	122.037	C7H6O2	[M-H]-	4-Hydroxybenzaldehyde	4-羟基苯甲醛	Phenolic acids	酚酸类	Phenolic acids	酚酸类	123-08-0	3	440196	440813	584816	664676	638621	627809	533377	691594	863046	402751	416049	374751	738412	643908	614402	620996	635508	541172	524039	491158	482933	601761	804084	808848	901233	704421	974336	542338	623933	570675	605793	C00633	ko01100
HJKP000649	136.071	91.0544	135.068	C8H9NO	[M+H]+	N-benzylformamide	正苄基甲酰胺	Alkaloids	生物碱	Alkaloids	生物碱	6343-54-0	3	9	9	9	221603	265803	294853	130874	91162.6	126107	9	9	9	9	9	9	56572.9	129836	53150.8	9	9	9	396408	417932	466172	167575	232287	286088	152577	168943	147138	162831	C15561	-
Lssp210058	611.162	303.06	610.153	C27H30O16	[M+H]+	Quercetin-3-O-robinobioside*	槲皮素-3-O-洋槐糖苷*	Flavonoids	黄酮	Flavonols	黄酮醇	52525-35-6	1	2.6982e+07	2.70328e+07	3.17878e+07	287619	281281	152082	5.81583e+06	6.14462e+06	1.2616e+07	119386064	5.84765e+07	6.09294e+07	312847	140133	153544	1.14475e+07	7.12159e+06	1.37073e+07	4.10498e+07	3.641e+07	1.02527e+08	817504	482191	368713	6.53245e+06	9.17303e+06	8.81947e+06	3.66117e+07	3.52599e+07	3.66504e+07	3.19757e+07	-	-
Lmnn102603	387.166	207.101	388.173	C18H28O9	[M-H]-	Nuezhengalaside	女贞苦苷	Terpenoids	萜类	Monoterpenoids	倍萜	-	1	303154	326661	292456	112818	104475	128619	149619	160353	75523.7	279121	208374	266033	119261	163687	140236	385326	253090	366307	211377	273113	187739	186184	185629	180487	132421	167077	204737	186902	212002	185567	197463	-	-
mws1077	355.102	193.049	354.095	C16H18O9	[M+H]+	Scopoletin-7-O-glucoside (Scopolin)	东莨菪内酯-7-O-葡萄糖苷 (东莨菪苷)	Lignans and Coumarins	木脂素和香豆素	Coumarins	香豆素	531-44-2	3	902758	850121	1.18733e+06	9	9	9	73396.3	9	184693	1.4176e+06	1.03026e+06	1.40854e+06	9	9	9	9	137152	106536	842176	867600	715701	9	9	9	9	9	9	369496	352555	394383	342067	C01527	ko00940,ko01110
Ymjm000151	353.088	191.058	354.095	C16H18O9	[M-H]-	5-O-Caffeoylquinic acid*	5-O-咖啡酰奎宁酸*	Phenolic acids	酚酸类	Phenolic acids	酚酸类	-	1	9.12704e+07	8.83757e+07	7.85509e+07	954236	1.37879e+06	1.30272e+06	1.81354e+06	1.2105e+06	1.60092e+06	7.32657e+07	9.44569e+07	7.63667e+07	722452	831953	931824	1.35625e+06	1.83441e+06	1.55496e+06	91113941	8.96667e+07	9.03813e+07	786186	1.10422e+06	1.61798e+06	3.49209e+06	1.61635e+06	1.67335e+06	3.65371e+07	4.16181e+07	3.87925e+07	4.17058e+07	-	-
pmp000587	535.108	287.05	534.101	C24H22O14	[M+H]+	Luteolin-7-O-(6''-malonyl)glucoside	木犀草素-7-O-(6''-丙二酰)葡萄糖苷	Flavonoids	黄酮	Flavones	黄酮	-	2	66887.7	109962	118977	78546	39221.9	42853.1	28576.7	13877.3	25002.9	1.43912e+06	2.04839e+06	195647	79061.1	54018	65263.6	25727.9	23970.6	37677.9	1.23722e+06	1.31997e+06	3.46772e+06	149250	135212	135394	185924	44139.3	25883.8	476446	543127	532502	490223	C10103	-
pmb0885	291	190.9	290.188	C18H26O3	[M+H]+	4-Oxo-9Z,11Z,13E,15E-Octadecatetraenoic Acid	4-氧化-9Z,11Z,13E,15E-十八碳四烯酸	Lipids	脂质	Free fatty acids	游离脂肪酸	-	3	148623	159287	188832	9	9	9	9	9	9	154577	141042	149548	9	9	9	9	9	9	143381	117364	111531	9	9	9	9	9	9	54227.9	49038.8	50815	46687.6	-	-
mws0917	329.067	314	330.074	C17H14O7	[M-H]-	3,7-Di-O-methylquercetin	3,7-二-O-甲基槲皮素	Flavonoids	黄酮	Flavonols	黄酮醇	2068-02-2	1	66446.2	9	23978.3	2.07872e+06	3.41329e+06	4.32505e+06	102612	421189	104869	75674.7	52057	78927.6	1.39256e+06	1.52745e+06	2049798	57131.5	75265.9	9	9	9	9	3.8197e+06	5.13597e+06	6.56144e+06	173539	113379	136599	1.12968e+06	1.26344e+06	1.25172e+06	1.12405e+06	C01265	ko00944
pme3154	147.066	59.0139	148.074	C6H12O4	[M-H]-	Mevalonic acid	3,5-二羟基-3-甲基戊酸	Organic acids	有机酸	Organic acids	有机酸	150-97-0	2	9	9	9	647229	472264	678948	9	9	9	9	9	9	666071	520977	433162	9	9	9	9	9	9	443741	503616	673889	9	9	9	312457	350552	320174	354589	C00418	ko00900,ko01100,ko01110
Lmmp002963	625.18	317.06	624.169	C28H32O16	[M+H]+	6-C-Methylquercetin-3-O-rutinoside	6-C-甲基槲皮素-3-O-芸香糖苷	Flavonoids	黄酮	Flavonols	黄酮醇	-	3	1.28213e+06	815761	702403	69413.8	64208.5	86094.9	1.03971e+06	939336	1.59298e+06	1.36828e+06	1.41092e+06	1.30776e+06	91039.5	125021	103211	1.77611e+06	1.178e+06	2.1283e+06	884616	729034	976717	103505	91063.3	134075	989070	1.39313e+06	1.49871e+06	756262	668864	678413	747636	-	-
HJAP064	565.118	317.076	564.088	C25H24O15	[M+H]+	Isorhamnetin-3-O-(6''-malonyl)glucoside	异鼠李素-3-O-(6''-丙二酰)葡萄糖苷	Flavonoids	黄酮	Flavonols	黄酮醇	-	3	17491.7	28458.2	18191.2	148642	150280	129600	116503	152540	138439	80200.2	60666.8	38608.2	175828	175579	206109	170960	120318	263125	85590	93754.8	165786	172986	179232	221286	90997.5	123393	81366.5	126843	116531	109954	124029	-	-
Zmzn003953	309.205	227.203	310.214	C18H30O4	[M-H]-	13(s)-hydroperoxy-(9z,11e,15z)-octadecatrienoic acid	13-氢过氧化-9z,11e,15z-十八碳三烯酸	Lipids	脂质	Free fatty acids	游离脂肪酸	67597-26-6	1	676578	646273	320043	263397	258196	224308	207562	159050	189066	627909	386752	375064	210056	251717	250012	234958	190721	255453	782501	409103	532728	297853	298554	275982	248017	199857	206564	328991	381252	372019	355053	C04785	ko00592,ko01100,ko01110
Lmhp003013	279.17	177.055	278.163	C15H22N2O3	[M+H]+	N-Feruloyl-Cadaverine	阿魏酰尸胺	Alkaloids	生物碱	Phenolamine	酚胺	-	2	408742	607960	165005	1.67404e+06	560096	976533	320718	234938	528174	238124	391555	364937	1.57888e+06	1.63992e+06	1.57561e+06	432458	605147	279377	573398	476664	315268	1.59992e+06	877865	1.20505e+06	4.18672e+06	332935	1.84735e+06	901660	1.01363e+06	883811	904587	-	-
pmn001367	315.072	153.017	316.079	C13H16O9	[M-H]-	Protocatechuic acid-4-O-glucoside	原儿茶酸-4-O-葡萄糖苷	Phenolic acids	酚酸类	Phenolic acids	酚酸类	-	1	2.95646e+07	3.39932e+07	2.73816e+07	8.14186e+07	5.5003e+07	6.48909e+07	1.19984e+07	1.29997e+07	3.46115e+07	3.52689e+07	7.62153e+06	2.91529e+07	7.89257e+07	9.38856e+07	7.90268e+07	2.08934e+07	6.60421e+06	1.59221e+07	1.64191e+07	4.03533e+07	1.42348e+07	9.15818e+07	3.3465e+07	8.28392e+07	9.40358e+06	1.73613e+07	9.75612e+06	5.44228e+07	6.25383e+07	6.11324e+07	6.235e+07	-	-
MA10039492	173.009	71.0341	174.016	C6H6O6	[M-H]-	Dehydroascorbic acid	脱氢抗坏血酸	Others	其它类	Vitamin	维生素	490-83-5	2	2.37026e+06	2.49827e+06	2.95164e+06	419029	559246	406645	930257	374217	841626	3.00374e+06	2.87154e+06	3.3188e+06	385735	345248	366351	687525	715914	521365	2.20544e+06	2.33376e+06	2.39359e+06	287052	517045	374603	1.84187e+06	618291	547188	1.48538e+06	1.73051e+06	1.67061e+06	1.64063e+06	C05422	ko00053,ko00480,ko01100
Lmsp004166	611.161	303.052	610.153	C27H30O16	[M+H]+	Quercetin-3-O-glucoside-7-O-rhamnoside*	槲皮素-3-O-葡萄糖苷-7-O-鼠李糖苷*	Flavonoids	黄酮	Flavonols	黄酮醇	-	1	3.09025e+07	2.71523e+07	3.06761e+07	296269	222637	172720	5.85148e+06	4.18718e+06	1.20465e+07	1.19789e+08	6.07881e+07	6.56185e+07	293294	90165.3	214833	1.15433e+07	7.29946e+06	1.09248e+07	3.94753e+07	3.66352e+07	9.18259e+07	556167	534319	297350	6.52196e+06	9.21208e+06	8.39346e+06	3.34884e+07	3.32966e+07	3.77046e+07	3.68367e+07	-	-
HX1364	355.104	163.036	354.095	C16H18O9	[M+H]+	isoscopoletin-glucoside	异东莨菪碱-葡萄糖苷	Lignans and Coumarins	木脂素和香豆素	Coumarins	香豆素	-	1	2.50604e+07	2.84555e+07	2.98507e+07	7.67276e+06	8.26168e+06	7.84565e+06	1.23887e+07	4.21152e+06	1.11579e+07	2.04081e+07	2.98539e+07	2.69547e+07	5.47426e+06	7.2071e+06	6.2411e+06	5.24844e+06	3.78363e+06	4.96875e+06	2.84504e+07	2.76293e+07	3.19999e+07	4.80543e+06	7.36449e+06	5.9807e+06	1.59693e+07	6.51072e+06	5.76891e+06	1.54875e+07	1.36692e+07	1.54445e+07	1.40339e+07	-	-
pmd0136	524.371	184.073	523.364	C26H54NO7P	[M+H]+	LysoPC 18:0(2n isomer)	溶血磷脂酰胆碱 18:0(2n异构)	Lipids	脂质	LPC	溶血磷脂酰胆碱	-	1	149752	116065	158159	125746	174312	175740	52168	34277.5	53637.6	233386	116109	509019	360545	186334	139397	50248.4	47608.2	49874.4	111007	107174	81274.8	181947	372373	253158	157623	52437.2	90125.3	168380	187970	169933	190414	-	-
pmf0297	297.324	183.1	298.324	C20H42O	[M-H]-	1-Eicosanol	正二十醇	Lipids	脂质	Free fatty acids	游离脂肪酸	629-96-9	3	189935	190853	114935	112379	115819	112513	44686.1	56224.5	62374.5	149440	106631	178077	113023	116692	111822	67030	63412.6	55332	376860	242980	153584	112135	413107	116862	61311.8	60102.2	67290.2	112197	129452	120672	128280	-	-
Lmmn000214	487.167	341.108	488.174	C18H32O15	[M-H]-	Solatriose	茄三糖	Others	其它类	Saccharides	糖类	528-40-5	3	9	9	9	122166	68917.1	42333.1	9	39997.5	32014	15200.3	8131.99	21149.9	369134	235077	89929.8	48290	91538.8	65395.7	11077.6	12403.7	11544.9	118814	190877	281771	148270	121125	70781.5	72509.9	81253.3	81486.7	72799.8	-	-
Zmgn000447	184.98	78.9583	185.993	C3H7O7P	[M-H]-	3-Phospho-D-glyceric acid	3-磷酸-D-甘油酸	Others	其它类	Saccharides	糖类	820-11-1	3	42713.5	69717.2	67759.4	201756	206227	210939	247783	171156	199473	73874.6	51617.1	150703	174301	191835	145229	220633	230624	186389	78687.6	54337.2	52008.5	352911	270082	292609	521732	292055	275761	142384	162418	162908	149455	C00197	ko00010,ko00030,ko00260,ko00270,ko00561,ko00630,ko00710,ko01100,ko01110,ko01200,ko01230,ko01240
pme1605	593.151	285	594.159	C27H30O15	[M-H]-	Kaempferol-3-O-robinobioside(Biorobin)	山柰酚-3-O-洋槐糖苷	Flavonoids	黄酮	Flavonols	黄酮醇	17297-56-2	3	99779.6	218575	207921	14633	14685.5	10411.7	386275	175494	653053	3.77962e+06	1.0487e+07	904056	15929.5	9213.13	22029.3	378530	596956	505722	1.20332e+06	698884	2.80787e+06	74606.4	104877	96640.8	254369	552744	433168	1.59607e+06	1.73417e+06	1.8757e+06	1.75871e+06	-	-
MWSmce712	165.09	91.0536	164.084	C10H12O2	[M+H]+	Ethyl phenylacetate	苯醋酸乙酯	Phenolic acids	酚酸类	Phenolic acids	酚酸类	101-97-3	2	9	9	9	2.67248e+06	2.48408e+06	2.32221e+06	1.23015e+06	1.19341e+06	998517	9	9	9	3.08678e+06	3.71788e+06	3.47151e+06	1.28262e+06	1.28375e+06	929364	62749.4	67547.6	52146.2	2.57368e+06	3.14104e+06	2.6341e+06	936569	1.3322e+06	1.18306e+06	1.28761e+06	1.46325e+06	1.28425e+06	1.4106e+06	-	-
Hmbp002498	487.144	193.05	486.137	C21H26O13	[M+H]+	Scopoletin-7-O-xylosyl(1→6)glucoside	东莨菪内酯-7-O-木糖基(1→6)葡糖苷	Lignans and Coumarins	木脂素和香豆素	Coumarins	香豆素	-	2	193189	148451	157083	346882	298326	282665	195285	163717	171763	166029	138728	141698	340090	296346	250836	154147	171029	187367	177152	181238	144708	270732	269335	250836	252088	179895	147541	216311	194517	194289	185713	-	-
Hmcp003285	249.15	185.13	248.141	C15H20O3	[M+H]+	Santamarin	裂叶苣荚莱内酯	Terpenoids	萜类	Sesquiterpenoids	倍半萜	4290-13-5	2	9	9	9	923634	1.34414e+06	931785	881582	1.02867e+06	1.50397e+06	9	9	9	419340	430745	490237	453113	506647	433274	9	9	9	459060	736444	1.03278e+06	748947	659181	843166	427803	473126	488946	432622	C09544	-
mws2368	137.061	119.05	138.068	C8H10O2	[M-H]-	Tyrosol; 4-Hydroxyphenylethanol	酪醇; 对羟基苯乙醇	Phenolic acids	酚酸类	Phenolic acids	酚酸类	501-94-0	3	124725	189581	190171	30382.7	19814.8	32844	36862.2	48694	46154.9	194911	184735	161595	48801.6	27708.9	31484.2	22313.5	26628.3	38065.6	211376	310751	230499	40983.6	39104.2	24807.4	72632.3	17113.7	40574	83579.7	81841.5	93981.4	90866.2	C06044	ko00350,ko01100
Lmhp010514	506.324	365.305	505.317	C25H48NO7P	[M+H]+	LysoPE 20:2(2n isomer)	溶血磷脂酰乙醇胺 20:2(2n异构)	Lipids	脂质	LPE	溶血磷脂酰乙醇胺	-	2	14705.8	12698.8	13440.9	78226.3	138919	156527	6566.89	4115.91	6207.93	21381.3	12441.6	74315	85816.2	136294	81992.8	9	9	9	14614.7	10665.7	6515.02	90592.8	167230	95488.4	26967.8	8700.76	12065.1	48789.9	46192.5	51104.9	53960.7	-	-
Wmcn000052	441.372	441.37	442.381	C30H50O2	[M-H]-	Lup-20(29)-ene-1β,3α-diol	算盘子二醇	Terpenoids	萜类	Monoterpenoids	倍萜	6610-56-6	2	9	9	9	692828	1.06685e+06	1.36412e+06	9	9	9	9	9	9	1.81508e+06	1.39414e+06	936511	9	9	9	9	9	9	666704	946870	839722	9	9	9	226369	255220	250927	225229	-	-
mws5038	341.109	89.0249	342.116	C12H22O11	[M-H]-	Isomaltulose	异麦芽酮糖	Others	其它类	Saccharides	糖类	13718-94-0	1	6.96327e+06	6.26836e+06	8.41111e+06	768627	761912	444674	2.96746e+06	3.00451e+06	2.25524e+06	9.64382e+06	6.52852e+06	1.16492e+07	867600	472934	711708	1.80917e+06	1.59845e+06	1.7865e+06	1.07902e+07	8.31569e+06	9.85009e+06	1.36017e+06	1.17641e+06	1.37383e+06	2.62955e+06	2.25923e+06	2.54973e+06	2.62505e+06	2.6593e+06	2.61967e+06	2.29805e+06	C01742	-
Zmhn000593	785.254	785.254	786.258	C35H46O20	[M-H]-	Magnoloside B	厚朴苷 B	Phenolic acids	酚酸类	Phenolic acids	酚酸类	-	3	9.5419e+06	5.4293e+06	4.40941e+06	3.41485e+07	3.16654e+07	2.41734e+07	3.96153e+07	3.51227e+07	3.51845e+07	2.11497e+07	6.59167e+06	4.34579e+06	2.80335e+07	2.99441e+07	3.0235e+07	4.13529e+07	3.22202e+07	3.89509e+07	1.58849e+07	2.9837e+07	2.14571e+07	2.953e+07	2.78403e+07	3.30499e+07	3.8683e+07	3.8369e+07	3.23703e+07	2.49227e+07	2.74285e+07	2.459e+07	2.80521e+07	C17679	-
Lmmn004625	449.109	287.056	450.116	C21H22O11	[M-H]-	Dihydrokaempferol-7-O-glucoside	二氢山柰酚-7-O-葡萄糖苷	Flavonoids	黄酮	Flavanonols	二氢黄酮醇	-	1	411399	569447	483950	93126.8	36205.6	45660	9	9	9	2.94619e+06	3.88656e+06	1.35622e+06	49329.1	40315.9	38146.9	13338.7	45546.6	65913.9	1.66361e+07	1.58326e+07	2.58252e+07	675507	292481	196528	63706.3	62130.7	36028.1	3.77583e+06	3.27334e+06	3.64219e+06	3.79433e+06	-	-
MWSslk194	222.041	148.051	221.032	C10H7NO5	[M+H]+	7-Hydroxy-4-methyl-8-nitrocoumarin	7-羟基-4-甲基-8-硝基香豆素	Lignans and Coumarins	木脂素和香豆素	Coumarins	香豆素	19037-69-5	3	9	9	9	70819.9	109162	83443.3	9	9	9	9	9	9	102218	79922.2	126108	9	9	9	9	9	9	98125.1	92166.7	81378	9	9	9	44967.2	47113.8	40468	42316.5	-	-
Lmyn003971	521.203	359.149	522.21	C26H34O11	[M-H]-	Dihydrodehydrodiconiferyl alcohol-4-O-glucoside	二氢脱氢双松柏醇-4-O-葡萄糖苷	Lignans and Coumarins	木脂素和香豆素	Lignans	木脂素	-	1	206685	316149	310925	370156	462579	347282	771823	808601	1.23205e+06	138629	133651	205906	437081	341907	379514	1.31164e+06	1.13147e+06	1.35242e+06	100855	159372	184208	388460	390529	489727	952649	1.21944e+06	1.15323e+06	450737	527600	478979	502255	-	-
Qmjp081206	233.155	187.148	232.146	C15H20O2	[M+H]+	Isogermafurenolide	异大根老鹳草呋烯内酯	Terpenoids	萜类	Sesquiterpenoids	倍半萜	-	1	58119.4	33807.1	28940.5	5.5961e+07	6.9506e+07	4.84046e+07	4.33191e+07	5.03654e+07	5.85442e+07	84498.6	23220.6	32048	3.32635e+07	3.27501e+07	3.64256e+07	2.99654e+07	2.7455e+07	2.62008e+07	62123.8	30560.2	24122.8	3.19521e+07	4.3541e+07	5.77275e+07	3.68806e+07	2.76081e+07	3.98372e+07	2.92928e+07	3.42181e+07	3.34735e+07	3.26159e+07	-	-
Lmjp009643	215.143	145.101	214.136	C15H18O	[M+H]+	Dihydropyrocurzerenone	二氢焦蓬莪术酮	Terpenoids	萜类	Sesquiterpenoids	倍半萜	59462-26-9	2	9	9	9	1.04223e+06	1.32565e+06	1.23153e+06	818429	1.05787e+06	1.09069e+06	9	9	9	722190	600017	722584	646053	660185	585496	9	9	9	751514	913781	1.10496e+06	758051	623523	798853	574981	649787	618154	672286	-	-
Zmyn000155	173.105	131.083	174.1	C7H14N2O3	[M-H]-	N-α-Acetyl-L-ornithine	N-α-乙酰基-L-鸟氨酸	Amino acids and derivatives	氨基酸及其衍生物	Amino acids and derivatives	氨基酸及其衍生物	6205-08-9	3	9	9	9	931321	386665	337399	1.65643e+06	2.96056e+06	2.46576e+06	9	9	9	981480	804491	204444	4.70376e+06	3.00901e+06	5.45857e+06	9	9	9	182031	156676	389853	2.87142e+06	5.94633e+06	5.15705e+06	516450	495550	577468	515883	C00437	ko00220,ko01100,ko01110,ko01210,ko01230
mws0919	431.098	285	432.106	C21H20O10	[M-H]-	Kaempferol-3-O-rhamnoside (Afzelin)(Kaempferin)	山柰酚-3-O-鼠李糖苷 (阿福豆苷)(番泻叶山柰苷)	Flavonoids	黄酮	Flavonols	黄酮醇	482-39-3	2	715946	585908	423312	8728.62	1068.61	2106.76	19145.8	16435.5	21328.5	279082	267750	214128	9	9	9	23039.9	24779.6	17113.1	349214	241187	407215	9	9	9	23076.8	20922.2	25178.1	195898	170958	178270	169569	C16911	ko00944
Lhbp111733	521.202	131.046	520.194	C26H32O11	[M+H]+	Matairesinol-4'-O-glucoside (Matairesinoside)	罗汉松脂酚-4'-O-葡萄糖苷 (罗汉松树脂酚苷)	Lignans and Coumarins	木脂素和香豆素	Lignans	木脂素	23202-85-9	1	7.73504e+06	8.35785e+06	7.18095e+06	9	9	9	1.27714e+06	1.17615e+06	1.13804e+06	6.15449e+06	7.36524e+06	8.65161e+06	9	9	9	2.89875e+06	1.80433e+06	2.98954e+06	5.44526e+06	6.23649e+06	6.23886e+06	9	9	9	1.21747e+06	2.07006e+06	1.21344e+06	1.75162e+06	2.06405e+06	1.93896e+06	1.96831e+06	-	-
HX1369	361.164	189.091	360.157	C20H24O6	[M+H]+	(-)-Lariciresinol	(-)-落叶松醇	Lignans and Coumarins	木脂素和香豆素	Lignans	木脂素	-	1	122520	131225	85312.3	278813	261367	278693	142063	228746	121900	152192	114331	97841	276578	181507	259739	207134	202497	188804	92929.4	106592	97999.3	203641	261367	217768	77440.5	208342	165847	136132	158820	149409	141005	-	-
HX1371	361.164	189.091	360.157	C20H24O6	[M+H]+	(7S,8R)-dihydrodehydrodiconferyl alcohol	(7S,8R)-二氢脱氢二烯雌酚醇	Lignans and Coumarins	木脂素和香豆素	Lignans	木脂素	-	1	122520	131225	85312.3	278813	261367	278693	142063	228746	121900	152192	114331	97841	276578	181507	259739	207134	202497	188804	92929.4	106592	97999.3	203641	261367	217768	77440.5	208342	165847	136132	158820	149409	141005	-	-
Hmtn001302	299.078	137.024	300.085	C13H16O8	[M-H]-	Glucosyloxybenzoic acid	葡萄糖氧基苯甲酸	Phenolic acids	酚酸类	Phenolic acids	酚酸类	-	1	5.5818e+06	6.32551e+06	8.62277e+06	305162	126186	258587	331009	1.18297e+06	883945	4.47643e+06	6.59836e+06	5.87329e+06	295783	198782	218868	528755	404309	1.07924e+06	6.95465e+06	1.15513e+07	7.52971e+06	343592	393126	214207	383121	776998	523726	2.40167e+06	2.69549e+06	2.76808e+06	2.80087e+06	-	-
pma3101	256.08	124.1	256.082	C11H14NO6+	[M]+	Nicotinate D-ribonucleoside	烟酸核糖核苷	Others	其它类	Vitamin	维生素	17720-18-2	3	184740	163359	193930	270360	241760	263662	224239	188420	172134	329091	207921	226793	283289	462636	361693	222372	238615	254538	206643	271776	190216	730947	213431	249417	1.04221e+06	221232	256951	225202	259456	261968	255792	C05841	ko00760,ko01100
mws0183	153.019	109.029	154.027	C7H6O4	[M-H]-	3,4-Dihydroxybenzoic acid (Protocatechuic acid)*	3,4-二羟基苯甲酸; 原儿茶酸*	Phenolic acids	酚酸类	Phenolic acids	酚酸类	99-50-3	3	1.17742e+06	1.52647e+06	3.07006e+06	800208	807453	939819	651378	335036	1.02317e+06	2.04294e+06	1.51146e+06	1.77002e+06	931011	820982	776007	678400	516220	896109	1.77779e+06	1.51207e+06	1.26516e+06	537415	717506	806219	927254	541788	724936	1.01904e+06	1.16888e+06	1.19101e+06	1.15362e+06	C00230	ko01100,ko01110
Lmgn002253	695.202	353.088	696.19	C31H36O18	[M-H]-	Syringoylcaffeoylquinic acid-D-glucose	丁香酰咖啡酰奎宁酸葡萄糖	Phenolic acids	酚酸类	Phenolic acids	酚酸类	-	2	1.51563e+06	4.43191e+06	4.68819e+06	1.13456e+06	844581	796098	1.54184e+06	355482	674845	2.2006e+06	5.03826e+06	1.75318e+06	1.17068e+06	1.05752e+06	1.24716e+06	1.09975e+06	1.01932e+06	973771	6.1353e+06	6.07723e+06	5.12922e+06	1.16707e+06	1.13563e+06	792644	2.3331e+06	1.3937e+06	1.29992e+06	2.10967e+06	2.39308e+06	2.44588e+06	2.44824e+06	-	-
MWSmce056	205.093	146.06	204.09	C11H12N2O2	[M+H]+	DL-Tryptophan	DL-色氨酸	Amino acids and derivatives	氨基酸及其衍生物	Amino acids and derivatives	氨基酸及其衍生物	54-12-6	1	2.62569e+07	2.98169e+07	2.27415e+07	5.28052e+07	2.66854e+07	3.405e+07	3.21408e+06	2.59817e+06	4.53305e+06	5.22512e+07	8.77477e+07	1.81934e+07	7.53807e+07	5.7765e+07	2.08225e+07	2.72892e+06	4.4267e+06	3.21565e+06	6.92072e+07	8.32908e+07	7.16599e+07	5.51711e+07	5.83492e+07	5.63156e+07	2.38688e+07	1.80577e+07	2.71674e+07	3.43358e+07	3.90498e+07	3.96265e+07	4.01003e+07	-	-
pme1228	221.092	204	220.085	C11H12N2O3	[M+H]+	5-Hydroxy-L-tryptophan	5-羟基-L-色氨酸	Amino acids and derivatives	氨基酸及其衍生物	Amino acids and derivatives	氨基酸及其衍生物	56-69-9	3	92856.6	77589.3	61643.3	106193	50357.6	66285.6	9	9	9	79703.9	129406	57229.2	9	9	9	9	9	9	116920	145273	125594	87009.8	61445.8	79257.4	9	9	9	66654	73421.7	72749	63453.3	C00643	ko00380,ko01100
Lmjp002461	611.161	303.049	610.153	C27H30O16	[M+H]+	Quercetin-3-O-neohesperidoside*	槲皮素-3-O-新橘皮糖苷*	Flavonoids	黄酮	Flavonols	黄酮醇	117611-67-3	1	2.94744e+07	2.59099e+07	2.79496e+07	282213	229817	164030	5.54178e+06	5.9993e+06	1.19102e+07	1.25509e+08	1.24102e+08	7.13298e+07	207480	121667	124321	1.14624e+07	6.74084e+06	1.11976e+07	4.37661e+07	3.64902e+07	1.09171e+08	686517	445267	334113	6.47897e+06	8.47604e+06	7.34386e+06	3.31281e+07	3.01001e+07	3.52449e+07	3.48099e+07	-	-
Zmpn000199	209.03	85.0297	210.038	C6H10O8	[M-H]-	D-Galactaric acid	D-半乳糖二酸	Others	其它类	Saccharides	糖类	526-99-8	3	219166	151197	109570	1.33327e+06	761768	599022	117570	222943	149016	247143	233722	260022	1.02088e+06	1.11044e+06	425984	99364.7	263555	178295	180329	102044	151453	589960	729115	1.08614e+06	283923	250879	327076	237316	277443	269845	274326	C00879	ko00053,ko01100
Jmzn008856	371.15	341.1	372.157	C21H24O6	[M-H]-	Fargesone A	Fargesone A	Lignans and Coumarins	木脂素和香豆素	Lignans	木脂素	116424-69-2	3	9	9	9	26296.1	24856.1	24861.7	9	9	9	9	9	9	24231.5	27717.2	31279.3	9	9	9	9	9	9	24940	30134.1	26317	9	9	9	10086.5	11041.7	9345.68	10548.5	C10563	-
MWSmce696	153.126	97.0645	152.12	C10H16O	[M+H]+	Fenchone	小茴香酮	Terpenoids	萜类	Monoterpenoids	倍萜	7787-20-4	2	9	9	9	9	9	9	177491	189263	158659	9	9	9	103931	101586	19240.3	246650	235497	194570	9	9	9	92450.5	23820.9	124140	217089	227560	197972	98004.9	104813	91435.7	107118	-	-
Smjp005212	351.08	319.06	350.079	C20H14O6	[M+H]+	taiwanin A	台湾脂素 A	Lignans and Coumarins	木脂素和香豆素	Lignans	木脂素	-	3	1.20409e+06	1.34644e+06	1.21238e+06	5069.2	4811.82	9117.59	105574	98825.7	154352	1.07314e+06	1.19681e+06	1.24102e+06	16850.5	11515.5	15111.4	183298	152590	240307	1.05565e+06	1.13272e+06	1.08275e+06	9	9	9	193727	181513	174872	606620	559185	664338	619735	-	-
MWSslk254	595.166	287.06	594.159	C27H30O15	[M+H]+	Kaempferol-3-O-glucorhamnoside*	山柰酚-3-O-葡萄糖鼠李糖苷*	Flavonoids	黄酮	Flavonols	黄酮醇	40437-72-7	1	1.66923e+06	1.44487e+06	1.92138e+06	47896	41062.7	28368.1	685807	297404	1.30475e+06	2.97114e+07	4.70484e+07	7.00989e+06	37487.1	30801.1	38917	641235	1.08999e+06	861056	7.71911e+06	3.64205e+06	1.61933e+07	235321	298841	242551	594617	799153	822562	6.1897e+06	5.56033e+06	6.55103e+06	5.85564e+06	-	-
Lmgn001670	137.027	108.023	138.032	C7H6O3	[M-H]-	Salicylic acid	水杨酸	Phenolic acids	酚酸类	Phenolic acids	酚酸类	69-72-7	3	1.11932e+06	1.70717e+06	1.67642e+06	261356	210282	225686	227918	233926	335639	1.3726e+06	1.41432e+06	1.2685e+06	378695	287911	251176	232926	182386	335120	1.57196e+06	2.1493e+06	1.84566e+06	213407	223656	310461	560776	200470	374478	563213	593881	624064	664582	C00805	ko00360,ko01100,ko01110,ko04075
Lmfn000604	331.067	169.014	332.074	C13H16O10	[M-H]-	6-O-Galloyl-β-D-glucose*	6-O-没食子酰-β-D-葡萄糖*	Phenolic acids	酚酸类	Phenolic acids	酚酸类	13186-19-1	1	1.83017e+06	1.84368e+06	1.75624e+06	687557	353082	495351	131702	442056	293094	2.09033e+06	1.76524e+06	2.4325e+06	365004	831492	626501	682429	521665	715017	1.72513e+06	1.44056e+06	772950	410955	743707	355818	141803	487391	361039	1.09672e+06	1.30145e+06	1.17427e+06	1.19458e+06	-	-
Lhcp090202	517.388	425.342	516.381	C32H52O5	[M+H]+	Rubiprasin A(iso-01)	黑果茜草萜 A(iso-01)	Terpenoids	萜类	Triterpene	三萜	-	1	179559	173547	254351	9	9	9	9	9	9	177979	152391	194969	9	9	9	9	9	9	105950	86201.2	93362.2	9	9	9	9	9	9	66527.8	66208.7	75009.3	75081.3	-	-
mws0237	187.098	125	188.105	C9H16O4	[M-H]-	Azelaic acid	壬二酸	Organic acids	有机酸	Organic acids	有机酸	123-99-9	3	1.01245e+06	908407	733318	1.80502e+06	903492	1.13277e+06	866671	728174	759517	1.02605e+06	859384	1.03011e+06	1.57373e+06	1.77083e+06	1.18361e+06	784798	828664	1.21702e+06	811431	528913	553278	1.13908e+06	1.98908e+06	2.08201e+06	1.15757e+06	1.04696e+06	924890	869568	988918	1.02349e+06	1.00103e+06	C08261	-
Zmdn004824	1009.32	847.284	1010.33	C46H58O25	[M-H]-	Oleoacteoside	油酰类叶升麻苷	Phenolic acids	酚酸类	Phenolic acids	酚酸类	111116-28-0	2	182375	108655	128156	225898	182752	84329.4	223574	195279	190654	118622	125680	159276	199912	171045	235709	312748	371461	405862	100317	179284	127597	151530	140900	84280.6	456398	200334	228867	164412	170439	193114	180869	-	-
pme0281	165.019	121.029	166.027	C8H6O4	[M-H]-	Terephthalic acid	对苯二甲酸	Phenolic acids	酚酸类	Phenolic acids	酚酸类	100-21-0	3	1.25956e+06	838734	888967	608204	689864	576644	510459	381244	581368	1.26713e+06	1.37305e+06	1.24797e+06	862970	461575	743235	587989	533833	641845	1.47634e+06	1.61788e+06	1.47697e+06	663929	506393	605609	1.0206e+06	617941	678657	867663	817853	952189	825197	C06337	ko01100
Lmdn004868	591.208	161.024	592.216	C29H36O13	[M-H]-	Jionoside C	焦地黄苯乙醇苷 C	Phenolic acids	酚酸类	Phenolic acids	酚酸类	120406-33-9	2	254410	721693	287541	189198	139122	131694	33239.9	33780.5	90029.9	220787	260290	1.17766e+06	159705	211536	178453	46181.1	51240.5	68364.6	321216	887420	1.40847e+06	149566	186238	143469	830026	65881.8	109018	478713	537855	569512	537585	-	-
pmb0818	206.1	147.5	205.074	C11H11NO3	[M+H]+	Methoxyindoleacetic acid	甲氧基吲哚乙酸	Alkaloids	生物碱	Plumerane	吲哚类生物碱	3471-31-6	3	711761	766675	674732	1.51768e+06	646526	989043	63448.2	58676	114959	1.38916e+06	2.66248e+06	517021	2.63391e+06	1.75612e+06	482145	70803.7	127163	85675.9	1.92975e+06	2.642e+06	1.9216e+06	1.48955e+06	1.53668e+06	1.64401e+06	651383	447230	672936	960904	1.14338e+06	1.07585e+06	1.08495e+06	C05660	ko00380
HJAP040	433.221	247.135	432.215	C24H32O7	[M+H]+	Magnosalicin	木兰脂素	Lignans and Coumarins	木脂素和香豆素	Lignans	木脂素	93376-03-5	1	5416.48	9	1973.13	3.04908e+07	3.56593e+07	2.70321e+07	59600.9	394775	73372.3	9	9	9	3.02556e+07	2.67117e+07	3.60756e+07	112415	16647.7	71205	7173.59	9	7832.03	2.8923e+07	3.81855e+07	3.30876e+07	37490.6	42247.3	63303.2	7.85084e+06	8.3931e+06	9.111e+06	9.13278e+06	C10657	-
pme2380	145.014	101	146.022	C5H6O5	[M-H]-	α-Ketoglutaric acid	α-酮戊二酸	Organic acids	有机酸	Organic acids	有机酸	328-50-7	3	131289	160860	153044	536308	584888	567293	486643	967825	453691	163448	68559.2	193588	165261	196628	190867	279375	297273	260676	97056.3	54548.2	69295.4	959747	1.0202e+06	975334	414285	497441	507325	374711	412517	434245	377598	C00026	ko00020,ko00040,ko00053,ko00220,ko00250,ko00300,ko00310,ko00340,ko00430,ko00630,ko00650,ko00660,ko01100,ko01110,ko01200,ko01210,ko01230,ko01240
mws2184	207.066	135.1	208.074	C11H12O4	[M-H]-	Ethyl caffeate	咖啡酸乙酯	Phenolic acids	酚酸类	Phenolic acids	酚酸类	102-37-4	3	9	9	9	25655.8	25511.4	44349.8	31683.9	29577.9	81814.4	231117	153159	82945.4	9	9	9	99959.8	39615.3	319853	9	9	9	142704	182074	44643	88955.5	168987	412453	74138.9	83886.5	83318	88203.4	-	-
pmb2792	293.212	193.1	294.219	C18H30O3	[M-H]-	13-Hydroxy-6,9,11-octadecatrienoic acid	13-羟基-6,9,11-十八碳三烯酸	Lipids	脂质	Free fatty acids	游离脂肪酸	74784-20-6	3	68487.4	76578.4	81894.7	122015	97405.5	89424.7	72210.8	83473.9	82622.7	78641.4	83032.5	88714	97047.4	96254.6	87604.5	85108.3	80756.5	93565.9	77378	91812.3	79813.4	105809	117383	102179	89306.8	87843.9	92172.4	70389.1	78784.1	83719.2	79874.6	-	-
Jmzp009261	389.195	203.11	388.179	C24H24N2O3	[M+H]+	Magnofficine	Magnofficine	Alkaloids	生物碱	Aporphine alkaloids	阿朴啡型生物碱	-	3	9	9	9	112337	111384	119393	10562.7	40846.6	17100	9	9	9	121063	78513.3	110122	44446.8	9	23367.2	9	9	9	90405	138864	100423	9	16513.7	22688.4	64775.6	56987.9	66068.2	67061.5	-	-
pma3724	369.1	177.1	368.111	C17H20O9	[M+H]+	1-O-Feruloylquinic acid	1-O-阿魏酰奎宁酸	Phenolic acids	酚酸类	Phenolic acids	酚酸类	-	3	7.32778e+06	7.17972e+06	7.18458e+06	167883	169731	170868	1.50873e+06	131720	872937	3.53805e+06	5.31422e+06	5.27593e+06	74647.5	96311.9	116152	833588	462104	504218	1.09832e+07	1.41773e+07	8.52142e+06	68513.1	130713	94320.5	2.2103e+06	380307	450710	2.53929e+06	2.59901e+06	2.95591e+06	2.58067e+06	-	-
pmp001253	625.255	488.171	624.247	C36H36N2O8	[M+H]+	Cannabisin F	大麻酰胺 F	Alkaloids	生物碱	Phenolamine	酚胺	163136-19-4	1	7576.62	4169.91	2836.63	29922.9	15125.5	87509.6	5.00106e+06	5.50424e+06	825396	1147.2	6064.11	762.435	23524.7	23131.6	73387	8.24677e+06	6.26324e+06	1.70301e+06	6727.18	12882.8	7773.85	26679.4	91642.3	303744	3.77358e+06	2.49972e+06	4.84771e+06	1.33886e+06	1.44254e+06	1.22031e+06	1.41036e+06	C17910	-
pmp001138	342.17	282.1	342.17	C20H24NO4+	[M]+	Magnoflorine	木兰花碱	Alkaloids	生物碱	Aporphine alkaloids	阿朴啡型生物碱	2141-09-5	3	4.22986e+06	3.48211e+06	3.35326e+06	9	9	9	2.0208e+07	2.15241e+07	2.19933e+07	3.56756e+06	3.93426e+06	4.74753e+06	1.06591e+07	2.05548e+07	1.37132e+07	2.02043e+07	1.73466e+07	2.02984e+07	3.42214e+06	6.209e+06	4.87054e+06	1.65795e+07	9	2.21205e+07	2.82197e+07	1.68487e+07	2.32271e+07	2.41953e+07	2.09558e+07	2.06634e+07	2.18061e+07	C09581	ko00950,ko01110
pmb2857	308.1	146.1	309.106	C11H19NO9	[M-H]-	L-Glutamic acid-O-glycoside	L-谷氨酸-O-葡萄糖苷	Amino acids and derivatives	氨基酸及其衍生物	Amino acids and derivatives	氨基酸及其衍生物	-	3	5630.04	2759.34	10644.5	28296.1	23527.5	27799.5	16838.5	33389.1	30091.1	13009.4	5957.05	17796.4	34678.7	26549	24817.4	22016.7	42716.9	19427.1	9917.58	14068.2	5720.76	66366.9	42202.7	66242.9	78160.9	57114.8	50707.3	17757.5	17913.8	20575.6	19777.3	-	-
Lmsp002330	757.219	287.055	756.211	C33H40O20	[M+H]+	Alcesefoliside	粗叶悬钩子苷	Flavonoids	黄酮	Flavones	黄酮	124151-38-8	1	349266	163199	165229	6926.38	12525.2	9	3228.28	3782.88	9	358002	384819	1.28193e+06	9	9	9	14151	1072.21	14950.1	368063	363307	568771	9	9	9	9	9	9	134152	154844	131918	140768	-	-
Zmhn000666	623.199	461.166	624.205	C29H36O15	[M-H]-	Magnoloside A	厚朴苷 A	Phenolic acids	酚酸类	Phenolic acids	酚酸类	113557-95-2	1	2.55846e+07	25611857	3.06122e+07	114914	63623.8	49340.4	5.44997e+06	8.11206e+06	7.1723e+06	2.51888e+07	2.17056e+07	2.86356e+07	110587	58374.9	78298.6	8.31446e+06	8.32369e+06	1.01812e+07	2.7885e+07	3.01297e+07	2.54107e+07	148257	100378	95217.1	8.69106e+06	9.66906e+06	8.35847e+06	1.6434e+07	1.90294e+07	1.8392e+07	1.95108e+07	C17678	-
Lhhp120823	193.084	105.069	192.079	C11H12O3	[M+H]+	Eugenyl formate	甲酸丁子香酚酯	Others	其它类	Others	其它	-	2	2.92979e+06	1.61738e+06	1.87001e+06	721818	793499	616797	2.08718e+06	1.88872e+06	1.89262e+06	2.13696e+06	2.17697e+06	1.55652e+06	644992	654135	828506	2.30882e+06	2.07536e+06	2.164e+06	2.27114e+06	2.97708e+06	1.95902e+06	720628	568753	545949	1.53736e+06	1.79476e+06	1.53674e+06	1.74403e+06	1.49088e+06	1.60121e+06	1.74081e+06	-	-
HJAP012	419.097	383.07	418.09	C20H18O10	[M+H]+	Luteolin-8-C-arabinoside	木犀草素-8-C-阿拉伯糖苷	Flavonoids	黄酮	Flavones	黄酮	-	3	283810	282955	246590	89945.6	173080	119111	597871	561099	588083	297334	298698	200029	99651.9	97796.1	135958	852345	876481	681812	328264	444807	213132	116259	85773.8	90624.7	428128	639877	590875	270783	287893	322077	285986	-	-
MWSmce195	327.152	188.079	326.152	C20H22O4	[M+H]+	Dehydrodiisoeugenol	去氢二异丁香酚	Lignans and Coumarins	木脂素和香豆素	Lignans	木脂素	2680-81-1	1	7370.86	5049.41	13842.8	261651	225002	246496	106440	203809	139015	5969.5	7117.38	3017.3	196254	207508	202534	123209	116466	96301.7	9193.33	7256.91	2827.8	195120	248828	221113	56755.7	120457	160788	138643	129916	120723	117853	C10650	-
Hmln002149	623.201	461.17	624.205	C29H36O15	[M-H]-	Acteoside; Verbascoside	毛蕊花糖苷	Phenolic acids	酚酸类	Phenolic acids	酚酸类	61276-17-3	1	1.92143e+07	1.89608e+07	1.68768e+07	486618	398615	269455	302812	505617	856171	1.8985e+07	1.58786e+07	2.29035e+07	799610	537639	385400	761928	773436	969663	2.06452e+07	1.94465e+07	1.62505e+07	468664	849164	539261	4.01421e+06	737976	1.32332e+06	1.22913e+07	1.04933e+07	1.07165e+07	1.1695e+07	C10501	-
Lhzp102808	355.104	163.04	354.11	C20H18O6	[M+H]+	Sesamin	芝麻素	Lignans and Coumarins	木脂素和香豆素	Lignans	木脂素	607-80-7	1	2.7886e+07	2.79415e+07	3.12664e+07	7.44063e+06	8.43948e+06	8.44344e+06	1.28502e+07	4.16514e+06	1.17975e+07	2.27469e+07	2.89251e+07	2.86718e+07	7.02888e+06	7.33904e+06	7.03583e+06	6.65283e+06	5.05296e+06	6.07706e+06	32348116	2.88924e+07	3.37224e+07	5.28162e+06	7.37362e+06	7.33534e+06	1.60324e+07	6.56824e+06	6.33744e+06	1.75941e+07	1.4909e+07	1.63722e+07	1.74302e+07	C10882	-
pme2827	239	223	240.245	C16H32O	[M-H]-	Palmitaldehyde	棕榈醛	Lipids	脂质	Free fatty acids	游离脂肪酸	629-80-1	3	1.19736e+07	1.35002e+07	1.20167e+07	1.09405e+07	9.84603e+06	1.08944e+07	1.24748e+07	1.27106e+07	1.16801e+07	1.26765e+07	1.1645e+07	1.33249e+07	1.03463e+07	1.19198e+07	1.10622e+07	1.33689e+07	13370306	1.44506e+07	1.19279e+07	1.32448e+07	1.42327e+07	1.13038e+07	1.26332e+07	1.06024e+07	1.23286e+07	1.3482e+07	1.30491e+07	9.53783e+06	1.06004e+07	1.06937e+07	1.14643e+07	C00517	ko00071
Zjyp102916	221.189	105.069	220.183	C15H24O	[M+H]+	(1R,4aR,7R,8aR)-1,4a,8a-trimethyl-7-(prop-1-en-2-yl)-deca-hydronaphthalen-1-ol(iso-1)	(1R,4aR,7R,8aR)-1,4a,8a-三甲基-7-(丙-1-烯-2-基)-十氢萘-1-醇(iso-1)	Terpenoids	萜类	Sesquiterpenoids	倍半萜	-	1	138459	122004	133225	120174	100787	83494	1.04831e+06	935086	700038	85067.1	96667.9	79613.9	9	9	9	1.323e+06	1.16386e+06	1.21952e+06	96498.4	156176	69526	9	9	9	1.3233e+06	1.25511e+06	1.29765e+06	440503	524727	512184	500660	-	-
Lmdp004336	773.193	325.092	772.185	C36H36O19	[M+H]+	Kaempferol-3-O-(6'''-Caffeoyl)glucosyl-(1→2)-Galactoside	山柰酚-3-O-(6'''-咖啡酰)葡萄糖基-(1→2)-半乳糖苷	Flavonoids	黄酮	Flavonols	黄酮醇	-	3	1.44341e+06	1.91389e+06	1.56628e+06	138460	109430	63602.6	83619.3	101040	208847	2.37759e+06	2.0517e+06	1.99738e+06	100712	96930.5	85747.7	114106	120837	153621	1.26671e+06	1.42027e+06	1.67452e+06	55185.4	111471	65490.6	429243	148937	171387	967176	877969	1.04252e+06	1.02485e+06	-	-
mws0344	165.041	75.0091	166.048	C5H10O6	[M-H]-	D-Xylonic acid	D-木糖酸	Others	其它类	Saccharides	糖类	526-91-0	1	2.61348e+06	1.83681e+06	1.87367e+06	1527657	1.44992e+06	1.39612e+06	702350	451651	1.51761e+06	2.61732e+06	2.27144e+06	2.30912e+06	1.32993e+06	892964	1.20033e+06	329544	668642	451528	2.36043e+06	2.93539e+06	2.84595e+06	892083	1.27542e+06	1.35759e+06	2.2477e+06	606289	725724	1.66076e+06	1.65157e+06	1.93228e+06	1.70236e+06	C00502	ko00040,ko01100
Rfmb091	295.228	195.139	296.235	C18H32O3	[M-H]-	9S-Hydroxy-10E,12Z-octadecadienoic acid*	9S-羟基-10E,12Z-十八碳二烯酸*	Lipids	脂质	Free fatty acids	游离脂肪酸	15514-85-9	1	296208	315400	235602	237218	213417	231082	243764	244181	269130	329563	364010	350624	243519	289969	244314	459510	404486	334292	553463	643272	621135	311466	529671	433452	383468	357199	396004	289839	336029	339365	342907	C14767	ko00591
Lmbn005369	295.228	195.141	296.235	C18H32O3	[M-H]-	13(S)-HODE;13(S)-Hydroxyoctadeca-9Z,11E-dienoic acid*	13-羟基十八烷基-9,11-二烯酸*	Lipids	脂质	Free fatty acids	游离脂肪酸	10219-69-9	1	296208	315400	235602	237218	213417	231082	243764	244181	269130	329563	364010	350624	243519	289969	244314	459510	404486	334292	553463	643272	621135	311466	529671	433452	383468	357199	396004	289839	336029	339365	342907	C14762	ko00591
Qmzp101838	193.048	133.026	192.042	C10H8O4	[M+H]+	Scopoletin (7-Hydroxy-6-methoxycoumarin)	东莨菪内酯	Lignans and Coumarins	木脂素和香豆素	Coumarins	香豆素	92-61-5	2	1.49689e+07	9.97547e+06	1.18472e+07	1.75864e+07	1.63485e+07	1.47496e+07	1.64279e+07	1.54779e+07	1.65809e+07	1.23802e+07	1.22878e+07	1.02148e+07	1.70785e+07	1.81575e+07	1.80164e+07	1.90371e+07	1.7559e+07	1.86126e+07	1.3408e+07	1.72713e+07	1.23392e+07	1.59023e+07	1.41479e+07	1.52473e+07	1.82008e+07	1.30941e+07	1.3751e+07	1.28378e+07	1.49939e+07	1.48231e+07	1.5252e+07	C01752	ko00940,ko01110
pmp001105	757.219	287.055	756.211	C33H40O20	[M+H]+	Kaempferol-3-O-neohesperidoside-7-O-glucoside*	山柰酚-3-O-新橙皮糖苷-7-O-葡萄糖苷*	Flavonoids	黄酮	Flavonols	黄酮醇	-	2	103955	80214.5	64936	6006.49	15785	15033.8	7263.34	15185.1	14745.7	150379	44227.9	108682	10283.3	10278.9	5077.9	17667.1	15707.7	10898.1	134032	173503	219811	7348.59	5384.41	7319.81	25443.7	17626.8	13715.3	41602.7	44535.4	44438.7	37683	-	-
HJN086	449.11	287.057	450.116	C21H22O11	[M-H]-	Eriodictyol-3'-O-glucoside	圣草酚-3'-O-葡萄糖苷	Flavonoids	黄酮	Flavanones	二氢黄酮	-	1	454178	430524	601619	64716.1	47818.5	11098.3	36853.8	30823	34189.6	2.93769e+06	4.53276e+06	1.12571e+06	59308	63015.6	42611.3	27322.2	59516.3	51247.5	1.56713e+07	1.5611e+07	2.87322e+07	690419	339774	209404	64686.7	53161.1	31672	3.68848e+06	3.99631e+06	3.33635e+06	3.86875e+06	-	-
mws0367	277.217	277.217	278.225	C18H30O2	[M-H]-	α-Linolenic Acid	α-亚麻酸	Lipids	脂质	Free fatty acids	游离脂肪酸	463-40-1	1	5.41458e+07	8.24263e+07	8.19919e+07	2.51571e+07	2.24964e+07	2.58817e+07	2.92169e+07	7.31163e+06	1.24959e+07	6.51398e+07	8.38068e+07	6.69249e+07	2.50735e+07	2.42086e+07	2.76169e+07	3.45691e+07	1.66932e+07	2.31101e+07	6.20041e+07	8.61837e+07	9.51854e+07	5.54737e+07	5.39768e+07	4.63135e+07	4.85996e+07	1.77404e+07	2.29046e+07	4.65335e+07	5.28857e+07	5.48214e+07	5.53393e+07	C06427	ko00592,ko01040,ko01100,ko01110
pmb2620	207.066	133.1	208.074	C11H12O4	[M-H]-	3,4-Dimethoxycinnamic acid	3,4-二甲氧基肉桂酸	Phenolic acids	酚酸类	Phenolic acids	酚酸类	2316-26-9	3	43520.2	41231.6	57967.4	110514	91809.7	71820.7	56454.8	52321.7	73928	61863.3	57642.7	73701.6	276937	568036	254607	39323.9	41444.2	89375.5	60408	63987.2	54382.7	150980	444852	308768	70390.6	38727.9	70455.9	103803	111058	121002	122800	-	-
pmb2654	460.1	117.9	461.153	C19H27NO12	[M-H]-	Anthranilate-1-O-Sophoroside	邻氨基苯甲酸-1-O-槐糖苷	Phenolic acids	酚酸类	Phenolic acids	酚酸类	-	3	42798.6	51716.2	58254.6	38148	59760.2	51962.8	358380	291568	281241	61820.8	40942.5	87182.2	31517.3	24944.5	32695	195831	104369	183591	116486	133785	117621	178709	141765	146573	484289	503884	615492	93353.1	90647.4	87108.7	104021	-	-
pmb3093	351.1	105.1	352.079	C16H16O9	[M-H]-	Esculetin-7-O-quinic acid	秦皮乙素-7-O-奎宁酸	Lignans and Coumarins	木脂素和香豆素	Coumarins	香豆素	-	3	2.19872e+06	2.25211e+06	2.0501e+06	9	9	9	9	9	9	2.15165e+06	3.45351e+06	1.84182e+06	9	9	9	9	9	9	2.40377e+06	2.85851e+06	2.52564e+06	9	9	9	9	9	9	854232	862731	882664	1.00473e+06	-	-
mws0017	146.165	72.2	145.158	C7H19N3	[M+H]+	Spermidine	亚精胺	Alkaloids	生物碱	Alkaloids	生物碱	124-20-9	3	83782.9	89553.7	99471.5	30145.4	29164.3	37055.6	70061.7	81250.4	72762.4	91011.4	87065	105119	28153.7	34433.1	59229	93897.8	94750.7	80177.3	9	9	9	38933.9	29919	37156.3	39088	74574.5	75904.7	64097.6	67055.7	75088.3	63833.1	C00315	ko00330,ko00410,ko00480,ko00940,ko01100,ko02010
pmn001669	237.077	147	238.084	C12H14O5	[M-H]-	Methyl sinapate	芥子酸甲酯	Phenolic acids	酚酸类	Phenolic acids	酚酸类	20733-94-2	3	7002.22	5379.09	6607.19	16932.7	14548.3	9604.78	11315.2	11074.5	15853	6532.59	14168.3	6846.6	17077.5	21675.7	11310.9	20692.5	13023.2	21872.3	12736.2	11685.6	11126.8	15057.8	22620.7	23770.3	13554.5	10534.6	15722.1	11018.3	10536.4	10864.7	12515.1	-	-
mws0282	203.083	116.051	204.09	C11H12N2O2	[M-H]-	L-Tryptophan	L-色氨酸	Amino acids and derivatives	氨基酸及其衍生物	Amino acids and derivatives	氨基酸及其衍生物	73-22-3	1	2.33263e+06	2.70331e+06	2.28057e+06	8.72548e+06	4.05618e+06	5.54009e+06	645723	519140	878752	4.83175e+06	9.55157e+06	1.65765e+06	1.46592e+07	9.60998e+06	2.74658e+06	598083	802741	632244	6.98801e+06	9.64832e+06	8.02214e+06	9.10361e+06	9.76657e+06	9.90841e+06	4.59442e+06	3.92081e+06	5.36421e+06	4.73492e+06	5.51165e+06	5.37612e+06	5.69293e+06	C00078	ko00260,ko00380,ko00400,ko00901,ko00966,ko00970,ko00998,ko01100,ko01110,ko01210,ko01230,ko01240
Lmhp011562	353.269	261.221	352.261	C21H36O4	[M+H]+	1-α-Linolenoyl-glycerol*	1-α-亚麻酸甘油酯*	Lipids	脂质	Glycerol ester	甘油酯	-	1	1.27662e+06	970384	1.07715e+06	236539	185711	213950	104399	20704.1	45172.3	1.29075e+06	1.29933e+06	1.14685e+06	213432	238981	275754	109488	44880.6	61716.9	1.84594e+06	2.77983e+06	2.42182e+06	474340	429549	352683	254952	63723.1	47262.9	813403	760715	677941	717359	-	-
pma6218	419.1	383.1	418.126	C21H22O9	[M+H]+	O-MethylNaringenin-8-C-arabinoside	甲基柚皮素-8-C-阿拉伯糖苷	Flavonoids	黄酮	Flavanones	二氢黄酮	-	3	680023	620339	583257	284670	335262	272496	1.67077e+06	1.98121e+06	1.26387e+06	901436	795585	678781	328832	233404	302176	2.17961e+06	2.00021e+06	2.31047e+06	896751	997183	447215	306788	267293	340325	971724	1.90297e+06	1.62208e+06	754098	813832	670605	753179	-	-
Hmln000659	331.069	169.01	332.075	C13H16O10	[M-H]-	3-O-Galloyl-D-glucose*	3-O-没食子酰-D-葡萄糖*	Phenolic acids	酚酸类	Phenolic acids	酚酸类	-	1	1.64393e+06	1.74897e+06	1.15428e+06	661291	549205	623650	354173	415249	255881	2.14749e+06	1.56011e+06	2.3358e+06	618211	939928	640428	645690	463842	658074	1.83954e+06	1.55719e+06	1.4157e+06	685444	773645	758183	303467	445972	341711	1.02617e+06	1.22706e+06	1.18659e+06	1.20396e+06	-	-
Jmzn007630	373.162	177.09	374.173	C21H26O6	[M-H]-	(7S,8R)-3,4,5-Trimethoxy-9,9-dihydroxy-7.O.4.8.3-neolignan	(7S,8R)-3,4,5-三甲氧基-9,9-二羟基-7.O.4.8.3-新木脂素	Lignans and Coumarins	木脂素和香豆素	Lignans	木脂素	-	2	9	9	9	299450	249939	237603	11419.8	19974.8	14807.8	9	9	9	239626	220383	301344	23179.5	6152	13166.1	9	9	9	181738	243965	203100	3176.42	10693.4	15661.7	100670	96180.3	87453.8	85161.8	-	-
pmb0751	321.1	147.3	320.09	C16H16O7	[M+H]+	Trans-5-O-(p-Coumaroyl)shikimate	反式-5-O-对香豆酰莽草酸	Phenolic acids	酚酸类	Phenolic acids	酚酸类	-	3	2.39398e+06	2.32178e+06	1.92276e+06	169633	174371	259981	739266	7172.1	182528	1.59603e+06	1.5863e+06	1.92981e+06	49900.4	80165.1	113393	544510	290613	364029	1.92435e+06	2.30258e+06	804424	12148	51936.9	50071.9	857548	308703	331454	703693	689190	709392	595536	C02947	ko00940,ko00941,ko00945,ko01100,ko01110
pme2914	161.046	99.0501	162.053	C6H10O5	[M-H]-	3-Hydroxy-3-methylpentane-1,5-dioic acid	3-羟基-3-甲基谷氨酸	Amino acids and derivatives	氨基酸及其衍生物	Amino acids and derivatives	氨基酸及其衍生物	503-49-1	1	283999	248008	280958	708578	710863	1.04965e+06	377165	213966	609618	319306	208465	360325	491814	462215	339116	162042	175091	155854	375936	373450	248887	4.23893e+06	2.29019e+06	3.09781e+06	2.74835e+06	1.79034e+06	2.04507e+06	1.67483e+06	1.87999e+06	1.88798e+06	2.03472e+06	C03761	-
Jmzp009202	359.185	151.07	358.178	C21H26O5	[M+H]+	Aristolignin	aristolignin	Lignans and Coumarins	木脂素和香豆素	Lignans	木脂素	110268-34-3	3	9	9	9	801875	502528	511142	283640	317685	389400	9	9	9	552075	604647	585663	406928	287587	304365	9	9	9	404927	508930	515800	187360	340420	401298	378369	348569	322244	320695	-	-
Zmgn000173	149.046	75.0088	150.053	C5H10O5	[M-H]-	D-Ribose	D-核糖	Others	其它类	Saccharides	糖类	50-69-1	3	240111	183611	205684	102156	112029	86299.6	82683.9	13506.2	203443	240702	254684	232347	70860.5	49235.1	80382.7	35061.6	63912.7	32581.8	247210	227540	227939	62943.7	72800.5	106811	258377	57323.9	69593.7	133613	135983	113685	131826	C00121	ko00030,ko01100,ko02010
mws0639	153.019	109.029	154.027	C7H6O4	[M-H]-	2,3-Dihydroxybenzoic Acid*	2,3-二羟基苯甲酸*	Phenolic acids	酚酸类	Phenolic acids	酚酸类	303-38-8	3	1.10023e+06	1.39978e+06	2.94626e+06	790083	615395	800220	580494	781374	993935	1.77587e+06	1.44328e+06	1.63289e+06	851828	863314	805572	690532	523050	891058	1.54031e+06	1.4922e+06	1.26543e+06	520545	778805	760981	1.07757e+06	474065	706880	962280	1.14086e+06	1.10879e+06	1.14672e+06	C00196	ko01110
Lmhp010162	468.308	327.289	467.301	C22H46NO7P	[M+H]+	LysoPE 17:0	溶血磷脂酰乙醇胺 17:0	Lipids	脂质	LPE	溶血磷脂酰乙醇胺	-	2	33544.7	15348	10923.5	63029.2	67851	86848.7	35935	26984.5	38495.9	23775.8	22638.8	23134.1	96565.3	78020.9	76860	20847.7	25254.7	23193.6	19469.8	23594.1	17856.3	51730.4	123048	95092.9	47566.7	39235.1	57159	67154.7	66045.2	75742.6	77063.1	-	-
HX1256	327.16	151.076	326.152	C20H22O4	[M+H]+	Machilin A(ISO1)	红楠素 A(ISO1)	Lignans and Coumarins	木脂素和香豆素	Lignans	木脂素	-	1	441613	624377	687058	1.20057e+06	889794	961988	309355	397054	355673	293895	512333	463733	1.13876e+06	984316	1.45996e+06	509129	353814	310076	241395	629864	559410	879695	1.04203e+06	817289	241820	421525	376642	714225	669601	587528	668556	-	-
HX1372	377.159	163.076	376.152	C20H24O7	[M+H]+	guaiacylglycerol-β-coniferyl ether	愈创木酰甘油-β-松油基醚	Lignans and Coumarins	木脂素和香豆素	Lignans	木脂素	-	3	253520	206247	200860	37215.3	69915.8	37715.5	218423	149707	328877	262786	241315	276964	9	25938.4	21223.4	80647	118818	111398	182980	167484	180370	12377.8	17097.8	26483.4	189775	140727	167978	127622	132947	117625	111156	-	-
Zmxn003874	585.234	537.212	586.241	C31H38O11	[M-H]-	7,8-Dihydro-Buddlenol B(threo)	7,8-二氢-醉鱼草醇(赤式)	Phenolic acids	酚酸类	Phenolic acids	酚酸类	-	1	429067	327581	561651	140034	185945	172733	1.20376e+06	1.20682e+06	1.40135e+06	581397	469171	740413	26696.5	123313	101333	1.08921e+06	1.39901e+06	1.10753e+06	151760	199187	161363	18384	42114.5	51805.9	1.09076e+06	1.43079e+06	1.35752e+06	439880	516073	498860	530404	-	-
mws2213	147.045	77.01	148.052	C9H8O2	[M-H]-	Cinnamic acid	肉桂酸	Phenolic acids	酚酸类	Phenolic acids	酚酸类	140-10-3	3	3851.95	2825.01	3446.95	58181.8	63745.5	59218.8	2031.23	1931.63	7999.35	1723.97	1828.89	2825.31	4755.79	4261.94	3726.59	2604.79	2005.32	2524.04	4043.73	2521.09	5167.63	4660.95	14229.5	7391.83	17247.2	3542.17	5360.51	9179.1	10193.6	10592.4	11133	C00423	ko00130,ko00360,ko00940,ko00998,ko01100,ko01110
pme1184	268.104	152	267.097	C10H13N5O4	[M+H]+	2'-Deoxyguanosine	2'-脱氧鸟苷	Nucleotides and derivatives	核苷酸及其衍生物	Nucleotides and derivatives	核苷酸及其衍生物	961-07-9	3	9	9	9	315491	230523	227271	99456.2	93065.7	114431	9	9	9	262454	282179	318957	115624	97820.2	69714.3	9	9	9	626138	1.46879e+06	1.14627e+06	120753	88205.5	126297	215152	260073	243722	230613	C00330	ko00230,ko01100,ko02010
mws0096	355.119	340	356.126	C20H20O6	[M-H]-	Piperitol	薄荷烯醇	Lignans and Coumarins	木脂素和香豆素	Lignans	木脂素	52151-92-5	1	3.22476e+07	3.31867e+07	3.50937e+07	102896	48911.9	60233.5	8.45229e+06	7.5627e+06	7.81686e+06	3.54029e+07	3.70706e+07	3.8432e+07	74659	48502.7	35561.5	1.20361e+07	1.33628e+07	9.44004e+06	3.34277e+07	3.19359e+07	2.86668e+07	54212.4	37917.6	59566.1	1.33431e+07	1.13638e+07	1.41577e+07	1.40487e+07	1.56579e+07	1.51776e+07	1.30557e+07	C21954	-
pme3188	323.029	211	324.036	C9H13N2O9P	[M-H]-	Uridine 5'-monophosphate	尿苷 5'-单磷酸	Nucleotides and derivatives	核苷酸及其衍生物	Nucleotides and derivatives	核苷酸及其衍生物	58-97-9	1	14653.9	12422.2	15813.6	37927.6	49418.4	84343.1	66419.4	108801	107351	32179.5	35776.2	31907.4	42499.7	34942.9	51910.4	84711	80140.4	84179.4	17451.4	19949.7	10840.9	72228.1	88484.3	90932.1	175100	116449	135599	50601.5	58924.9	60999.8	59043.1	C00105	ko00240,ko01100,ko01240
Zmhn000563	343.104	197.047	344.111	C15H20O9	[M-H]-	Syringic acid 4-O-rhamnoside	丁香酸-4-O-鼠李糖苷	Lignans and Coumarins	木脂素和香豆素	Lignans	木脂素	-	3	15675.6	20554.7	18339	249541	156680	198799	16566.9	44422.6	18284.8	36452.8	27995.4	11654	256433	177094	153690	15257.8	8951.12	38415	18001.1	12066.7	7630.48	269034	213081	319681	9833.11	14753.9	23846.3	95883.7	99518.5	84599.2	102068	-	-
pme2550	173.016	137	174.016	C6H6O6	[M-H]-	Cis-Aconitic acid	顺式乌头酸	Organic acids	有机酸	Organic acids	有机酸	585-84-2	3	7.31909e+06	8.99774e+06	9.52603e+06	1.66989e+06	1.7336e+06	1.42705e+06	1.29284e+06	427828	1.40198e+06	1.13454e+07	8.55936e+06	9.23983e+06	1.30842e+06	1150446	1.24307e+06	922300	1.09879e+06	842471	6.54292e+06	5.95206e+06	6.06756e+06	775844	1.76932e+06	1.09693e+06	3.31769e+06	919142	923066	4.50404e+06	4.97535e+06	5.07675e+06	5.4909e+06	C00417	ko00020,ko00630,ko00660,ko01100,ko01110,ko01210
Zmhn001036	433.114	271.062	434.121	C21H22O10	[M-H]-	Choerospondin	南酸枣苷	Flavonoids	黄酮	Flavanones	二氢黄酮	81202-36-0	2	9	9	9	351545	183381	349643	239359	407775	417486	23363.5	72780	24557.2	261423	403780	261690	326325	372598	243593	44746.9	75252.3	118776	355203	52605.6	270567	327525	287201	473222	120906	136495	125381	112428	-	-
Lmhn002573	399.09	205.04	400.101	C17H20O11	[M-H]-	Sinapoylglucuronic acid	芥子酰葡萄糖醛酸	Phenolic acids	酚酸类	Phenolic acids	酚酸类	-	1	1.13684e+06	915948	1.77956e+06	9	9	9	57931.5	14416.6	6411.84	2.95759e+06	1.76432e+06	2.48665e+06	9	9	9	27360.5	23635.5	67669.5	991291	976274	939758	9	9	9	9	9	9	493126	481697	444877	541123	-	-
pmp001135	595.145	147	594.137	C30H26O13	[M+H]+	Biondnoid I	望春花黄酮醇苷 I	Flavonoids	黄酮	Flavonols	黄酮醇	142750-32-1	3	443249	142003	250181	55890.5	14904	26223	9	9	9	279275	1.12354e+06	629765	17118.1	14700.8	29983.3	9	9	9	74623.2	407513	42382.1	9	9	9	9	129902	22732	162190	157774	178256	146534	-	-
Lhmp110109	401.16	217.085	400.152	C22H24O7	[M+H]+	Pyramidatin F	派拉米达亭F	Others	其它类	Others	其它	-	1	598755	598731	385658	157812	258346	192130	1.85707e+06	1.43532e+06	1.04641e+06	690627	637839	370212	237829	179982	228359	1.35884e+06	1.53584e+06	1.81286e+06	556959	650625	261107	223839	165062	208866	784381	1.12695e+06	922375	565180	518549	576453	481179	-	-
Wmln002345	755.242	593.209	756.702	C34H44O19	[M-H]-	Forsythoside B	连翘脂苷 B	Phenolic acids	酚酸类	Phenolic acids	酚酸类	81525-13-5	1	162697	163713	151262	21255.1	16453.5	24630.7	90158.6	102249	330375	155934	100423	199334	9	9	9	134754	89047.9	120473	91341.5	101046	121135	9	9	9	162497	142751	258273	95802.3	95156.9	95156.9	111705	-	-
Lmsp004670	595.166	287.057	594.159	C27H30O15	[M+H]+	Kaempferol-3-O-glucoside-7-O-rhamnoside*	山柰酚-3-O-葡萄糖苷-7-O-鼠李糖苷*	Flavonoids	黄酮	Flavonols	黄酮醇	-	1	1.55265e+06	1.59216e+06	1.96701e+06	42638.5	31049.3	37487.1	575388	269462	1.11836e+06	2.99476e+07	37216919	6.60283e+06	25412.3	26828.3	48893.6	611856	1.1761e+06	753676	7.47863e+06	3.14169e+06	1.50445e+07	256293	211721	246560	525778	974648	807764	5.08259e+06	5.9292e+06	6.18049e+06	5.85524e+06	-	-
mws1488	255.233	237.222	256.24	C16H32O2	[M-H]-	Palmitic acid	棕榈酸	Lipids	脂质	Free fatty acids	游离脂肪酸	57-10-3	3	69964.3	63432.3	61089.7	60525.3	62392.9	70995.4	85689.1	78750.6	90464.8	67099.5	69239.3	65173.9	90336.5	49871.4	65966.5	82302	74250.9	88375.3	64941.2	75940	69772.2	108085	103717	105101	93695	89736.3	80671.6	75891.6	88687.2	85019.8	92248.4	C00249	ko00061,ko00062,ko00071,ko00073,ko01040,ko01100,ko01212
Cmbn003318	537.162	161.025	538.169	C25H30O13	[M-H]-	5-Hydroxy-10-O-(p-methoxycinnamoyl)adoxosidic acid	5-羟基-10-O-p-甲氧基肉桂酰基五福花苷酸	Terpenoids	萜类	Monoterpenoids	倍萜	-	2	91862.9	121580	140390	9	9	9	75240.7	12812.3	81144.2	118044	100117	107511	9	9	9	100964	85339.6	108522	140993	135692	108822	9	9	9	96105.2	107648	65451.7	66189.1	70326.4	76008.7	79772.5	-	-
Zmpn000095	261.038	78.9588	262.045	C6H15O9P	[M-H]-	Sorbitol-6-phosphate	山梨糖醇-6-磷酸	Others	其它类	Saccharides	糖类	20479-58-7	3	7220.62	8899.4	7518.37	16855.6	27556.1	16941.4	22331.6	19804.4	38648.9	11509.7	16187.4	10913.4	16399.5	11813.3	12000.2	23152.1	18988.3	21274.8	13201.5	15505.3	13325	24160.9	21651	25639.2	25981.6	18955.5	30848.8	12699.2	14853.5	15323.3	13823.8	C01096	ko00051,ko01100
HJN104	481.135	319.084	482.106	C21H22O13	[M-H]-	Dihydromyricetin-3-O-glucoside	二氢杨梅素-3-O-葡萄糖苷	Flavonoids	黄酮	Flavanonols	二氢黄酮醇	-	3	9	9	9	50251.8	49770.3	74952.5	150085	257461	137609	9	9	9	39998.7	41917.3	76243.2	166558	177417	153335	9	9	9	74737.3	44089.4	61937.4	70141.7	130731	124111	73231.7	73587.6	61720.7	73097.9	-	-
mad1424	427.051	295.049	426.043	C17H14O13	[M+H]+	Ditartaroyl-hydroxycoumarin	二酒石酰-羟基香豆素	Lignans and Coumarins	木脂素和香豆素	Coumarins	香豆素	-	3	287230	248697	229526	263783	284641	320881	95157	90586	83056	284073	258914	254441	331378	308152	386277	79263.5	86076	92871	185629	198531	287725	321565	306536	321648	108851	71474.9	95891	249101	252176	221748	213671	-	-
mws0736	189.123	86	188.116	C8H16N2O3	[M+H]+	N-Glycyl-L-leucine	N-甘氨酰-L-亮氨酸	Amino acids and derivatives	氨基酸及其衍生物	Amino acids and derivatives	氨基酸及其衍生物	869-19-2	3	53846.7	47366.9	85940.4	178235	143114	177287	227790	88016.7	94797.8	66304.7	51498.3	104506	156500	193209	191436	270624	230111	181051	57997.5	71071.6	66851.1	256300	353820	379102	206645	227104	269643	124314	142096	149104	129916	C02155	-
Lmmp000897	611.143	287.054	610.132	C30H26O14	[M+H]+	Gallocatechin-(4α→8)-gallocatechin	没食子儿茶素-(4α→8)-没食子儿茶素	Flavonoids	黄酮	Flavanols	黄烷醇类	-	2	26799.2	52840.3	52177.2	9	9	9	9	9	9	1.50826e+06	2.34544e+06	71697.2	9	9	9	9	9	9	992075	1.10795e+06	3.33431e+06	18706.5	13512.9	23850.5	9	9	9	303046	318541	337279	276766	-	-
mws0154	173.046	93	174.053	C7H10O5	[M-H]-	Shikimic acid	莽草酸	Organic acids	有机酸	Organic acids	有机酸	138-59-0	1	2.27067e+07	2.30074e+07	2.65292e+07	3.50731e+06	3.92798e+06	2.93753e+06	6.70966e+06	2.46469e+06	5.75979e+06	2.91332e+07	2.3328e+07	2.56408e+07	3.33618e+06	2.73778e+06	2.94326e+06	4.30188e+06	5.22997e+06	4.12105e+06	1.59642e+07	1.87926e+07	1.96847e+07	1.80393e+06	3.63366e+06	2.40209e+06	1.60943e+07	4.08039e+06	3.98392e+06	1.19249e+07	1.39631e+07	1.42662e+07	1.26905e+07	C00493	ko00400,ko01100,ko01110,ko01230,ko01240
pmp001141	506.202	145	505.195	C25H31NO10	[M+H]+	Cimicifugamide	升麻酰胺	Alkaloids	生物碱	Phenolamine	酚胺	-	1	341406	167644	84083.1	1.21317e+06	591796	1.23665e+06	5.26974e+06	4.0606e+06	3.60244e+06	128707	106132	110423	1.78208e+06	1.39463e+06	450953	7.78699e+06	5.31938e+06	5.34468e+06	186406	464260	205281	827109	689857	1.25807e+06	4.29904e+06	3.13322e+06	4.90461e+06	1.61716e+06	1.58812e+06	1.47356e+06	1.7981e+06	-	-
MWSHY0080	595.166	287.058	594.159	C27H30O15	[M+H]+	Luteolin-7-O-neohesperidoside (Lonicerin)*	木犀草素-7-O-新橘皮糖苷 (忍冬苷)*	Flavonoids	黄酮	Flavones	黄酮	25694-72-8	1	1.65694e+06	1.57958e+06	1.85225e+06	57872.6	30409.1	36056	737811	305415	1.55508e+06	3.01414e+07	5.60757e+07	6.85883e+06	36050	42550.1	55877.3	785554	1.18623e+06	793185	9.54078e+06	4.76478e+06	1.57942e+07	287391	307366	294320	710559	1.00366e+06	884355	5.7712e+06	7.05593e+06	6.53969e+06	6.69621e+06	C12630	ko00944
Lmsn002548	341.088	161.025	342.095	C15H18O9	[M-H]-	1-O-Caffeoyl-β-D-glucose	1-O-咖啡酰-β-D-葡萄糖	Phenolic acids	酚酸类	Phenolic acids	酚酸类	14364-08-0	1	1.38998e+07	1.87019e+07	1.73429e+07	4.37922e+06	4.29288e+06	3.15154e+06	586941	407127	554619	8.89227e+06	1.57621e+07	8.7688e+06	2.84219e+06	6.45175e+06	3.3626e+06	904520	882337	1.02555e+06	1.24626e+07	1.05783e+07	4.9086e+06	2.89621e+06	3.45976e+06	4.96852e+06	932582	500705	234766	5.40445e+06	6.60079e+06	6.1892e+06	6.288e+06	C10433	-
pme3137	239.07	165	238.063	C15H10O3	[M+H]+	3-Hydroxyflavone	3-羟基黄酮	Flavonoids	黄酮	Flavonols	黄酮醇	577-85-5	3	5864.54	10580.7	8217.98	7.8177e+06	4.63405e+06	4.66494e+06	19949.7	91710.6	29852.9	17004.8	2948.33	43217.9	1.42376e+07	9.55106e+06	6.24483e+06	137959	4434.49	98254.4	9872.84	10021.1	3684.93	4.21405e+06	6.36362e+06	8.71441e+06	27048.5	27395.7	49848	3.15113e+06	3.06515e+06	2.70471e+06	3.30494e+06	C20871	-
Lmmp003091	611.16	303.05	610.153	C27H30O16	[M+H]+	Quercetin-3-O-(4''-O-glucosyl)rhamnoside*	槲皮素-3-O-(4''-O-葡萄糖基)鼠李糖苷*	Flavonoids	黄酮	Flavonols	黄酮醇	59262-54-3	1	1.21513e+06	1.45144e+06	1.34185e+06	11977.3	9780.52	3265.27	217692	176538	398936	7.25875e+06	7.21919e+06	4.53519e+06	2176.51	12959.7	10724.3	409446	305368	451620	3.20445e+06	1.98689e+06	4.50317e+06	34638.8	20585.7	10897	172681	353880	346569	1.69924e+06	1.69165e+06	1.42942e+06	1.52271e+06	C17563	-
Hmcn000192	209.067	59.0139	210.073	C7H14O7	[M-H]-	Sedoheptulose	景天庚酮糖	Others	其它类	Saccharides	糖类	3019-74-7	3	163334	153505	163661	423745	441974	355687	187252	215433	212452	263644	219910	227310	381553	280176	387057	182943	221329	191442	182127	246228	217926	446011	448850	587393	190214	208533	241280	201315	227810	242999	210987	C02076	ko00710,ko01100
pmb4777	337.093	161.1	338.1	C16H18O8	[M-H]-	4-Hydroxy-7-methoxycoumarin-β-rhamnoside	4-羟基-7-氧甲基香豆素鼠李糖苷	Lignans and Coumarins	木脂素和香豆素	Coumarins	香豆素	-	2	501023	480327	520601	9	9	9	9	9	9	564297	475187	462685	9	9	9	9	9	9	480871	549011	427821	9	9	9	8693.11	3354.1	9	163484	188084	200186	180898	-	-
Smrp005771	325.14	203.1	324.136	C20H20O4	[M+H]+	Licarin B	利卡灵 B	Lignans and Coumarins	木脂素和香豆素	Lignans	木脂素	51020-87-2	2	9	9	9	32472.7	26243.3	29847.6	9	9	9	9	9	9	32720.5	36220.8	37412.3	9	9	9	9	9	9	26851.5	33986.3	32148	9	9	9	12335.8	10346	12519	11788.5	-	-
Lmnn102707	315.108	135.045	316.116	C14H20O8	[M-H]-	Cimidahurinine	北升麻宁	Phenolic acids	酚酸类	Phenolic acids	酚酸类	142542-89-0	1	2.99426e+07	2.31142e+07	3.79081e+07	1.91898e+07	1.64301e+07	2.05917e+07	5.67383e+06	5.71577e+06	4.46274e+06	3.46762e+07	2.52953e+07	4.02471e+07	2.42533e+07	1.98212e+07	2.33953e+07	5.98928e+06	6.04861e+06	5.7633e+06	2.44585e+07	2.92344e+07	3.83695e+07	1.66957e+07	2.12918e+07	1.88395e+07	1.15966e+07	6.72732e+06	1.15313e+07	2.26363e+07	2.59472e+07	2.5183e+07	2.77906e+07	-	-
mws1164	179.056	59.0139	180.063	C6H12O6	[M-H]-	D-Fructose	D-果糖	Others	其它类	Saccharides	糖类	57-48-7	1	3.0991e+06	2.88494e+06	3.77105e+06	4.16842e+06	5.51571e+06	4.66138e+06	3.06612e+06	1.96676e+06	1.72925e+06	2.73996e+06	3.03224e+06	3.90752e+06	5.86493e+06	5.14255e+06	1.03877e+07	1.23435e+06	5.03952e+06	1.33285e+06	2.67416e+06	4.9127e+06	4.04981e+06	1.05252e+07	5.70359e+06	5.35884e+06	3.9836e+06	2.94146e+06	3.03211e+06	4.57972e+06	5.51467e+06	4.96394e+06	5.41437e+06	C05003	-
Lmhp009497	502.293	361.274	501.286	C25H44NO7P	[M+H]+	LysoPE 20:4*	溶血磷脂酰乙醇胺 20:4*	Lipids	脂质	LPE	溶血磷脂酰乙醇胺	-	2	9	9	9	838040	831314	1.5846e+06	19424.4	21816.2	5854.71	9	9	9	1.05163e+06	1.16183e+06	1.02452e+06	9	9	9	5639.66	3955.62	4505.64	568083	883442	685222	9	9	9	355562	387825	337334	407061	-	-
Lmhp009349	502.293	361.274	501.286	C25H44NO7P	[M+H]+	LysoPE 20:4(2n isomer)*	溶血磷脂酰乙醇胺 20:4(2n异构)*	Lipids	脂质	LPE	溶血磷脂酰乙醇胺	-	2	9	9	9	838040	831314	1.5846e+06	19424.4	21816.2	5854.71	9	9	9	1.05163e+06	1.16183e+06	1.02452e+06	9	9	9	5639.66	3955.62	4505.64	568083	883442	685222	9	9	9	355562	387825	337334	407061	-	-
mws0262	149.009	87	150.016	C4H6O6	[M-H]-	L-Tartaric acid	L-酒石酸	Organic acids	有机酸	Organic acids	有机酸	87-69-4	2	5.25673e+06	3.90778e+06	4.52823e+06	209292	256531	177238	308899	307992	415036	5.60781e+06	4.21106e+06	5.26337e+06	120431	92224.4	161989	122338	283829	141208	5.17888e+06	5.25891e+06	5.77376e+06	229150	195585	215824	364110	212518	276158	3.0343e+06	2.50435e+06	2.74619e+06	2.60825e+06	C00898	ko00630,ko01100
pme3705	193.035	73	194.043	C6H10O7	[M-H]-	D-Glucoronic acid*	D-葡萄糖醛酸*	Others	其它类	Saccharides	糖类	6556-12-3	3	230824	205124	241129	197416	201990	176444	293852	234468	284099	406302	370060	280999	217978	142526	345109	263567	226591	270920	532067	348795	353850	197420	233401	249226	287418	264300	455242	211917	225742	253351	213829	C00191	ko00040,ko00053,ko00520,ko00562,ko01100,ko01240
MWSmce177	221.088	133.034	222.089	C12H14O4	[M-H]-	Ethyl ferulate	阿魏酸乙酯	Phenolic acids	酚酸类	Phenolic acids	酚酸类	4046-02-0	2	9	9	9	40470.3	56358.6	46922.8	137486	172472	111946	96292.8	54177	45227.5	20428.9	26042.8	7914.53	347311	198736	94195.5	9	9	9	141989	218462	115936	346207	387034	509698	92874.7	107015	108098	113851	-	-
mws1290	593.13	285	594.137	C30H26O13	[M-H]-	Kaempferol-3-O-(6''-p-Coumaroyl)glucoside (Tiliroside)	山柰酚-3-O-(6''-对香豆酰)葡萄糖苷 (银锻苷)	Flavonoids	黄酮	Flavonols	黄酮醇	20316-62-5	2	189537	81004.8	158851	26079.2	11130.8	6603.29	9	9	9	233350	1.21505e+06	427530	15268.7	3316.23	28559.6	7867.24	14716.4	8706.88	64293.1	330382	54353.7	5515.82	1662.28	11768.4	8023.19	123597	10183.9	109037	124409	117710	133271	C17140	-
Lhhp111109	637.264	559.234	636.257	C35H40O11	[M+H]+	Schisantherin J	五味子酯 J	Lignans and Coumarins	木脂素和香豆素	Lignans	木脂素	135432-28-9	1	1.68267e+07	1.82735e+07	1.99602e+07	312106	179045	97881.3	559221	180176	119937	1.47665e+07	1.81818e+07	1.80294e+07	159304	149294	77685.6	650374	632713	642243	1.78266e+07	2.11314e+07	2.20325e+07	350398	229222	116026	309356	655688	153558	1.36966e+07	1.24862e+07	1.11373e+07	1.28214e+07	-	-
Hmdp010567	338.138	279.1	337.13	C20H19NO4	[M+H]+	Dehydrocrebanine	去氢克班宁	Alkaloids	生物碱	Aporphine alkaloids	阿朴啡型生物碱	77784-22-6	2	803138	329433	284209	74710.4	31636.4	39660.4	71760.7	120113	363517	384608	212126	1.11237e+06	40831.7	27729.6	2.9751e+06	117192	103859	88307.2	9	9	9	9	9	9	1.70353e+07	153380	639742	1.15214e+06	1.08766e+06	946423	1.12453e+06	-	-
pmb0782	86.1	69.2	85.0891	C5H11N	[M+H]+	Piperidine	哌啶	Alkaloids	生物碱	Piperidine alkaloids	哌啶类生物碱	110-89-4	3	481830	472327	408213	1.07454e+06	1.08041e+06	1.34852e+06	490774	359752	877310	566231	289027	480094	688490	521409	390187	260666	284951	267899	824143	999975	852374	3.12802e+06	3.57086e+06	2.91472e+06	2.18353e+06	2.11832e+06	2.07195e+06	1.10164e+06	1.27296e+06	1.04494e+06	1.16486e+06	C01746	ko00960
pmb0874	478.293	337.274	477.286	C23H44NO7P	[M+H]+	LysoPE 18:2(2n isomer)	溶血磷脂酰乙醇胺 18:2(2n异构)	Lipids	脂质	LPE	溶血磷脂酰乙醇胺	-	2	3.39686e+07	3.68703e+07	3.3678e+07	3.84359e+07	3.41231e+07	2.94474e+07	1.27331e+07	6.03954e+06	9.81181e+06	4.35238e+07	3.14127e+07	6.58177e+07	4.15292e+07	4.24136e+07	3.50165e+07	1.03272e+07	1.42665e+07	8.91688e+06	3.00939e+07	3.69596e+07	3.19059e+07	4.02116e+07	5.04024e+07	3.18809e+07	5.28848e+07	1.74566e+07	3.1523e+07	3.35942e+07	3.36664e+07	3.24402e+07	3.90739e+07	-	-
pmp000689	774.28	325.09	756.21	C34H44O19	[M+NH4]+	Forsythiaside B	连翘酯苷 B	Phenolic acids	酚酸类	Phenolic acids	酚酸类	-	2	846500	801637	805684	80966.8	84244.3	53643.9	343952	528959	1.62473e+06	821352	581230	941725	39964.3	130061	51820.3	532742	490324	355324	653026	457924	531534	67926.9	45364.3	32404.3	651007	753764	1.04354e+06	430652	391504	452979	480604	-	-
Zmhn001358	299.077	137.025	300.084	C13H16O8	[M-H]-	4-O-Glucosyl-4-hydroxybenzoic acid	4-O-葡萄糖基-4-羟基苯甲酸	Phenolic acids	酚酸类	Phenolic acids	酚酸类	-	1	6.32501e+06	6.9649e+06	8.38968e+06	158405	194302	224068	341766	1.10772e+06	840210	4.11482e+06	6.82833e+06	5.95793e+06	130825	449825	182800	445484	459016	1.10411e+06	6.94331e+06	1.01091e+07	7.93937e+06	225927	244889	427479	382230	712769	597246	2.51114e+06	2.50385e+06	2.98879e+06	2.61585e+06	-	-
Hmmp001310	188.071	118.065	187.063	C11H9NO2	[M+H]+	3-Indoleacrylic acid	3-吲哚丙烯酸	Alkaloids	生物碱	Plumerane	吲哚类生物碱	1204-06-4	1	3.02166e+06	3.26186e+06	2.36247e+06	6.85881e+06	2.74421e+06	3.92851e+06	374659	281365	506500	5.63567e+06	1.16912e+07	2.0964e+06	1.10761e+07	6.60098e+06	2.40465e+06	309949	539526	367058	8.33095e+06	1.16149e+07	8.57871e+06	7.37636e+06	6.71326e+06	7.40157e+06	2.66709e+06	2.08704e+06	3.08631e+06	4.2743e+06	4.93626e+06	4.6104e+06	4.05918e+06	C21283	-
Lhbp111734	361.163	137.059	360.157	C20H24O6	[M+H]+	Isolariciresinol	异落叶松脂素	Lignans and Coumarins	木脂素和香豆素	Lignans	木脂素	548-29-8	2	449970	409677	411072	47143.8	50130.3	32378	397770	357054	295458	327874	306942	363201	43854.3	52916.8	38763.8	489760	433266	541842	248044	308726	210894	24808.1	56395.8	53441.5	272356	525851	297546	181662	152467	173933	155036	-	-
Zmcp102703	521.2	131.048	520.194	C26H32O11	[M+H]+	saikolignanoside D	柴胡木脂素苷D	Lignans and Coumarins	木脂素和香豆素	Lignans	木脂素	-	1	1.51515e+06	1.23636e+06	847117	1.40712e+06	1.63152e+06	1.36772e+06	697420	713371	653998	1.54206e+06	1.31526e+06	1.65101e+06	1.44317e+06	1.01362e+06	1.56803e+06	1.19738e+06	1.23759e+06	1.12516e+06	1.11229e+06	1.19231e+06	1.08913e+06	1.45359e+06	1.42084e+06	1.12568e+06	598522	703909	719574	950767	1.1048e+06	1.17306e+06	1.08621e+06	-	-
Lhhp102921	417.184	167.096	416.183	C23H28O7	[M+H]+	Magnolin	Magnolin	Lignans and Coumarins	木脂素和香豆素	Lignans	木脂素	31008-18-1	2	1.88704e+06	2.28299e+06	1.69662e+06	356750	424439	364591	2.12176e+06	4.4463e+06	2.51019e+06	2.52225e+06	1.88642e+06	1.96878e+06	222566	211920	348590	2.19899e+06	2.62264e+06	2.4395e+06	1.69216e+06	2.43238e+06	1.16459e+06	298087	293155	343595	1.76242e+06	2.56913e+06	2.67589e+06	1.40765e+06	1.16188e+06	1.35154e+06	1.40046e+06	C06515	-
Lmhp010394	572.371	184.073	571.364	C30H54NO7P	[M+H]+	LysoPC 22:4	溶血磷脂酰胆碱 22:4	Lipids	脂质	LPC	溶血磷脂酰胆碱	-	3	9	9	9	57320.6	71345.7	157665	9	9	9	9	9	9	84997.1	76120.1	106729	9	9	9	9	9	9	118344	150061	104028	2298.42	2516.38	1710.62	29882.8	35304.5	36655.6	33656.5	-	-
pmb2871	315.072	153.019	316.079	C13H16O9	[M-H]-	1-O-Gentisoyl-β-D-glucoside	1-O-龙胆酰-β-D-葡萄糖	Phenolic acids	酚酸类	Phenolic acids	酚酸类	23445-11-6	1	3.66406e+07	4.55463e+07	8.98974e+06	4.19733e+07	2.9663e+07	38292456	8.42959e+06	2.82401e+07	2.23425e+07	6.93171e+06	3.45245e+07	5.35446e+07	3.72904e+07	4.846e+07	4.07448e+07	1.55453e+07	1.39812e+07	2.40973e+07	5.07373e+07	1.22127e+07	4.50124e+07	4.65074e+07	3.82699e+07	3.92967e+07	8.94541e+06	1.27866e+07	1.26888e+07	3.22312e+07	3.8115e+07	3.88481e+07	3.88892e+07	-	-
Lmhp011388	353.269	261.221	352.261	C21H36O4	[M+H]+	2-α-Linolenoyl-glycerol*	2-α-亚麻酸甘油酯*	Lipids	脂质	Glycerol ester	甘油酯	55268-58-1	1	1.0963e+06	1.04626e+06	1.03009e+06	215751	172594	224160	123760	22193.5	52687.4	1.23731e+06	1.23899e+06	1.1933e+06	211010	184028	261304	103626	44908.5	56668.5	1.92358e+06	2.73965e+06	2.47872e+06	462692	458049	356779	267780	59574.3	35674.8	773449	698984	629791	673151	-	-
Lhhp102902	307.154	229.122	306.147	C17H22O5	[M+H]+	11,13-Dehydrolanuginolide	二氢毛含笑内酯	Others	其它类	Others	其它	-	3	9	9	9	52222.4	85112.3	60524.8	56601	83156.5	100582	9	9	9	21557.4	21120.8	26994.2	36284.7	42452	29827.1	9	9	9	26102.8	40668.5	67264.9	44745	45184	66186.1	22375.5	21716.7	23727.1	26341.4	-	-
pme3163	289	97	290.04	C7H15O10P	[M-H]-	D-Sedoheptuiose 7-phosphate	D-景天庚酮糖 7-磷酸	Others	其它类	Saccharides	糖类	2646-35-7	3	644477	537270	549865	3.72196e+06	8.96499e+06	9.3849e+06	6.76002e+06	5.19945e+06	5.65298e+06	845641	719595	1.74927e+06	2.32807e+06	4.38525e+06	6.86481e+06	5.56618e+06	6.24927e+06	5.05247e+06	730547	610740	678283	8.25857e+06	8.13798e+06	7.45663e+06	6.898e+06	5.88371e+06	4.51049e+06	7.46999e+06	8.05219e+06	8.59844e+06	9.1576e+06	-	-
mws0914	271.061	151.003	272.068	C15H12O5	[M-H]-	3,5,7-Trihydroxyflavanone (Pinobanksin)*	3,5,7-三羟基黄烷酮 (短叶松素)*	Flavonoids	黄酮	Flavanonols	二氢黄酮醇	548-82-3	1	55933.2	84124.7	72687.4	35263.3	12771.9	9720.67	14662.8	23482.3	35463.7	356771	763186	96064.6	15576.7	10947.6	16335.1	27634.6	17441.9	89967.9	2.47092e+06	1.09615e+06	2.45949e+06	556130	99988.1	72342.2	47571.3	22244	35907.2	264326	301309	307579	326925	C09826	ko00941
pmc0066	333.052	137.05	332.052	C10H13N4O7P	[M+H]+	2'-Deoxyinosine-5'-monophosphate	2'-脱氧肌苷-5'-单磷酸	Nucleotides and derivatives	核苷酸及其衍生物	Nucleotides and derivatives	核苷酸及其衍生物	3393-18-8	3	9	9	9	111517	259005	41502.6	9.44198e+06	4.0731e+06	9.88366e+06	535468	6600.89	2.52453e+06	81801.9	45418.9	9	4.01566e+06	5.51664e+06	3.07353e+06	9	9	9	8396.29	207645	103375	1.0073e+07	4.67707e+06	5.08667e+06	381491	431671	470119	448873	C06196	ko00230
pmp001252	284.128	147.043	283.121	C17H17NO3	[M+H]+	p-Coumaroyltyramine	对香豆酰酪胺	Alkaloids	生物碱	Phenolamine	酚胺	36417-86-4	3	101878	25172	14592.9	30741.3	26497.9	37238.6	267667	339901	319833	9	9	9	20618	19507.3	12551.1	223731	251306	101063	19563.2	14508.2	22149.1	151257	307518	939352	2.57722e+06	991261	1.40886e+06	246543	228037	205851	250144	-	-
mws0275	133.014	71.0145	134.022	C4H6O5	[M-H]-	L-Malic acid	L-苹果酸	Organic acids	有机酸	Organic acids	有机酸	97-67-6	1	695506	565694	417618	1.43879e+06	1.3959e+06	1.23928e+06	1.04423e+06	506390	896613	299128	386800	220071	1.03668e+06	904693	758995	627836	669786	673561	290469	479761	423496	636463	1.1041e+06	955602	1.05826e+06	437898	698021	974434	805959	871032	822194	C00149	ko00020,ko00620,ko00630,ko00710,ko01100,ko01110,ko01200
Cmyn001328	339.069	177.018	340.079	C15H16O9	[M-H]-	Daphnin*	瑞香苷*	Lignans and Coumarins	木脂素和香豆素	Coumarins	香豆素	486-55-5	1	6.11328e+06	4.09793e+06	2.49888e+06	57669.3	35494.6	34992.9	90926.2	125086	80212.5	1.877e+06	3.14046e+06	1.2859e+06	27980.5	23585.9	67812.4	121206	111540	100313	3.24799e+06	3.14873e+06	3.03747e+06	93037.4	84954.9	107336	102588	97029.6	103307	1.16748e+06	1.33247e+06	1.35201e+06	1.44607e+06	C01421	-
Hmdp103165	741.224	287.06	740.216	C33H40O19	[M+H]+	Clitorin	蝶豆素	Flavonoids	黄酮	Flavones	黄酮	55804-74-5	1	3.49269e+06	2.85949e+06	3.51192e+06	993.677	9	1000.72	33864.5	46567.8	46986.3	2.2722e+06	2.96066e+06	675474	2094.26	2094.77	4282.94	58029.2	63274.2	58470.3	3.52267e+06	2.30636e+06	3.89226e+06	1050.52	9	3228.44	36668.8	45048.8	54294.3	1.02208e+06	919991	1.08652e+06	905046	-	-
pma0702	558.281	207.065	557.274	C29H39N3O8	[M+H]+	N1,N8-Bis(sinapoyl)spermidine	N1,N8-双(芥子酰)亚精胺	Alkaloids	生物碱	Phenolamine	酚胺	-	3	8.55631e+06	8.13622e+06	6.45788e+06	735748	669002	608896	5.71496e+06	5.75747e+06	4.92179e+06	6.19341e+06	7.01745e+06	3.8601e+06	621631	614100	644652	6.56631e+06	6.57588e+06	7.05386e+06	5.48655e+06	4.9759e+06	3.84143e+06	844376	698407	673015	3.807e+06	6.81781e+06	6.02498e+06	2.77431e+06	2.54289e+06	3.04241e+06	3.07828e+06	C21170	-
mws1333	341.109	113.022	342.116	C12H22O11	[M-H]-	Melibiose	蜜二糖	Others	其它类	Saccharides	糖类	585-99-9	1	351854	379841	416475	324088	473550	323212	1.28098e+06	1.34374e+06	998704	445224	471683	660967	298938	333333	472107	1.04227e+06	1.02912e+06	1.10579e+06	785541	434794	562762	805841	689290	617152	786844	1.13338e+06	1.19631e+06	526190	586089	526191	629476	C05402	ko00052,ko01100,ko02010
Lhmp110108	373.148	161.058	372.142	C17H24O9	[M+H]+	1-((Pentanoyl)phloroglucinyl]-β-D-glucopyranoside	1-[(戊酰基)间苯三酚基]-β-D-吡喃葡萄糖苷	Others	其它类	Others	其它	-	2	1.28913e+06	1.10419e+06	1.09778e+06	1.98406e+06	1.61534e+06	1.74032e+06	1.39778e+06	1.71115e+06	1.73298e+06	1.29128e+06	1.19716e+06	1.04185e+06	1.82273e+06	2.28932e+06	2.20427e+06	1.63059e+06	1.59132e+06	1.78602e+06	1.47431e+06	1.76745e+06	1.12928e+06	1.40967e+06	1.30946e+06	1.57658e+06	1.74695e+06	1.10566e+06	1.34113e+06	1.50276e+06	1.26322e+06	1.33552e+06	1.51719e+06	-	-
Ymjm000150	353.088	191.059	354.095	C16H18O9	[M-H]-	4-O-Caffeoylquinic acid*	4-O-咖啡酰奎宁酸*	Phenolic acids	酚酸类	Phenolic acids	酚酸类	-	1	8.78722e+07	7.76434e+07	7.76814e+07	882708	1.05849e+06	1.00881e+06	1.87985e+06	1.13131e+06	1.83419e+06	82249962	9.38175e+07	7.3344e+07	582740	888686	796814	1.35517e+06	2.05698e+06	1.65628e+06	8.83532e+07	8.62946e+07	9.4476e+07	783050	1.1021e+06	1.38391e+06	2.74304e+06	1.44802e+06	1.52096e+06	3.64247e+07	3.92936e+07	3.83035e+07	4.46712e+07	-	-
Lmtn002997	493.099	331.046	494.106	C22H22O13	[M-H]-	Mearnsetin-3-O-glucoside	3,5,7,3',5'-五羟基-4'-甲氧基黄酮-3-O-葡萄糖苷	Flavonoids	黄酮	Flavones	黄酮	-	1	741124	807551	525936	9	9	9	30661.9	131456	41828.2	297026	315816	308198	69946	79936.8	28217.5	103366	102076	161713	572718	1.22647e+06	126554	9	9	9	9	9	9	176688	218928	192404	201557	-	-
Lmsp004450	359.149	131.049	358.142	C20H22O6	[M+H]+	Dehydrodiconiferyl alcohol	脱氢双松柏醇	Lignans and Coumarins	木脂素和香豆素	Lignans	木脂素	4263-87-0	1	621733	389163	343413	63913	66406.9	46878.9	176670	247109	433533	818095	547265	1.58617e+06	22896.7	35767.1	43905.3	120109	184532	158201	354180	257924	320379	70983.9	44701.4	83564.8	299122	258175	285091	212867	240533	195648	229649	-	-
HX1274	345.171	137.06	344.162	C20H24O5	[M+H]+	Machilin D	红楠素 D	Lignans and Coumarins	木脂素和香豆素	Lignans	木脂素	-	2	9	9	9	641392	400336	396659	174233	244021	158812	9	9	9	695773	646008	708988	263311	146335	214940	9	9	9	544826	561281	420323	134962	202897	280097	723227	625844	616056	593145	-	-
mws0214	181.072	71	182.079	C6H14O6	[M-H]-	D-Sorbitol	D-山梨糖醇	Others	其它类	Saccharides	糖类	50-70-4	3	26997.4	23041.5	30561.7	18558	17968.3	15612.5	35801.1	18959.4	25083.6	38498.7	26777.6	33762.1	34776.2	15318.2	35640.2	13183.6	28103.1	37550.2	30195.1	29673.3	23167	46429.7	33885.1	32993.1	154572	44660	193433	30165.4	26117.7	29922.8	32572.8	C00794	ko00051,ko00052,ko01100,ko02010
pme0376	271.061	151	272.068	C15H12O5	[M-H]-	Naringenin (5,7,4'-Trihydroxyflavanone)*	柚皮素*	Flavonoids	黄酮	Flavanones	二氢黄酮	480-41-1	1	61505.2	99407.3	61794.7	29103.3	10965.9	6454.02	17749.5	22060.3	18398.2	373655	731120	80833.1	14348.9	5854.48	15600	16941.7	12621.3	75036.7	2.24607e+06	1.06661e+06	2.47841e+06	535208	98176.8	58720.9	49477.7	20886.2	37746.6	251851	296477	266491	305679	C00509	ko00941,ko00943,ko01100,ko01110
MWSmce692	277.218	59.0143	278.225	C18H30O2	[M-H]-	γ-Linolenic Acid	γ-亚麻酸	Lipids	脂质	Free fatty acids	游离脂肪酸	506-26-3	1	253722	440417	429172	146221	137458	165348	127525	41000.8	63476.9	339450	482571	373510	165522	147242	174289	166503	74515.3	109329	341192	598906	633260	384620	226950	324837	243407	84086.2	102455	234195	284222	281529	283475	C06426	ko00591,ko01040,ko01100
Zmtn001661	315.106	153.019	316.116	C14H20O8	[M-H]-	Vanilloloside	香草醇苷	Phenolic acids	酚酸类	Phenolic acids	酚酸类	74950-96-2	2	1.02643e+07	2.02176e+07	1.65314e+07	8.89321e+07	6.16579e+07	7.31829e+07	1.07849e+07	4.14453e+07	2.99609e+07	1.67692e+07	4.00625e+07	1.96837e+07	8.06673e+07	1.03619e+08	8.30942e+07	2.11492e+07	1.6748e+07	3.36126e+07	1.8339e+07	2.07495e+07	1.14889e+07	9.72853e+07	8.04405e+07	8.32565e+07	1.15893e+07	1.53844e+07	1.6859e+07	5.04012e+07	6.16616e+07	5.91482e+07	6.12971e+07	-	-
Lmmp002334	773.21	303.05	772.206	C33H40O21	[M+H]+	Quercetin-3-O-rutinoside-7-O-glucoside	槲皮素-3-O-芸香糖苷-7-O-葡萄糖苷	Flavonoids	黄酮	Flavonols	黄酮醇	-	3	813057	677653	875339	9	9	9	9	9	9	697090	812052	255583	9	9	9	9	9	9	753741	568889	740845	9	9	9	13155.4	8845.09	9	255869	250520	227984	209482	-	-
mws1491	279.233	279.233	280.24	C18H32O2	[M-H]-	Linoleic acid	亚油酸	Lipids	脂质	Free fatty acids	游离脂肪酸	60-33-3	1	2.25653e+07	3.51845e+07	2.67924e+07	7.03358e+07	5.84541e+07	7.64125e+07	4.47811e+07	2.20154e+07	3.84312e+07	2.5305e+07	2.96719e+07	2.88546e+07	6.29407e+07	5.99833e+07	7.22269e+07	4.48378e+07	3.30708e+07	3.19147e+07	2.38548e+07	3.34077e+07	3.93058e+07	1.14646e+08	1.19799e+08	6.85333e+07	8.39755e+07	3.46962e+07	4.36089e+07	5.41748e+07	6.0647e+07	6.60659e+07	6.59268e+07	C01595	ko00591,ko01040,ko01100
Lmhp009187	440.277	299.258	439.27	C20H42NO7P	[M+H]+	LysoPE 15:0	溶血磷脂酰乙醇胺 15:0	Lipids	脂质	LPE	溶血磷脂酰乙醇胺	-	3	9103.94	12601.1	6799.35	125393	164347	218424	67163.7	33593.4	86248.6	18010.2	14108.1	16626.4	206616	163866	139028	29668.8	29464.5	33262.8	10606.5	22852.5	22089.1	111903	169299	181494	65510.3	44561.2	61562	125375	135754	108972	128813	-	-
Zmhn002301	325.093	163.039	326.1	C15H18O8	[M-H]-	p-Coumaric acid-4-O-glucoside	对香豆酸-4-O-葡萄糖苷	Phenolic acids	酚酸类	Phenolic acids	酚酸类	117405-48-8	3	2.98627e+06	2.00786e+06	2.75337e+06	9	9	9	1.00843e+06	852996	1.19509e+06	5.05893e+06	3.5141e+06	5.28857e+06	38691.2	35348.2	43158.7	1.87741e+06	1.65775e+06	1.85661e+06	3.17834e+06	1.88409e+06	949980	79092.4	43461.1	43466.8	1.57863e+06	1.98568e+06	2.04647e+06	1.42257e+06	1.7748e+06	1.57447e+06	1.57399e+06	C06739	-
mws1179	433.114	271	434.121	C21H22O10	[M-H]-	Naringenin-7-O-glucoside (Prunin)	柚皮素-7-O-葡萄糖苷 (樱桃苷)	Flavonoids	黄酮	Flavanones	二氢黄酮	529-55-5	1	152355	355532	661971	9	9	9	9	9	9	1.2864e+06	3.90701e+06	225955	20418.3	21198.8	25904.5	9	9	9	7.95233e+06	6.41781e+06	1.78914e+07	310820	177812	75581.5	16311.5	9	2516.51	2.01752e+06	1.73089e+06	1.85753e+06	2.13266e+06	C09099	ko00941
pmn001421	337.093	191.05	338.1	C16H18O8	[M-H]-	3-O-p-Coumaroylquinic acid*	3-O-对香豆酰奎宁酸*	Phenolic acids	酚酸类	Phenolic acids	酚酸类	87099-71-6	1	1.83121e+07	2.22717e+07	2.49766e+07	2.34192e+07	1.8489e+07	1.87505e+07	1.86542e+07	5.5778e+06	1.50122e+07	2.07994e+07	2.98278e+07	2.64664e+07	1.62539e+07	1.73805e+07	1.26457e+07	1.27217e+07	6.54698e+06	1.07069e+07	2.83409e+07	3.65378e+07	2.79916e+07	1.32634e+07	1.74884e+07	1.98916e+07	2.63202e+07	7.41849e+06	1.04272e+07	1.96066e+07	1.83767e+07	1.62759e+07	2.00837e+07	-	-
pmp001190	655.265	518.2	654.258	C37H38N2O9	[M+H]+	(5-8)-Hydroxy-1-(hydroxylmethoxyphenyl)-N2,N3-bis(4-hydroxyphenethyl)-(5-8)-dimethoxy-1,2-dihydronaphthalene-2,3-dicarboxamide	(5-8)-羟基-1-(羟基甲氧基苯基)-N2,N3-双(4-羟基苯乙基)-(5-8)-二甲氧基-1,2-二氢萘-2,3-二甲酰胺	Alkaloids	生物碱	Phenolamine	酚胺	-	2	9	9	9	6893.33	3882.37	14814.9	109822	238308	24410.1	9	9	9	9300.03	4233.99	8134.84	138873	157503	42833.4	9	9	9	6844.95	7538.55	18015.1	494047	56713.1	293952	60653.3	52142.8	50975.6	49993.4	-	-
mws2125	166.975	78.7	167.982	C3H5O6P	[M-H]-	Phosphoenolpyruvate	磷酸烯醇式丙酮酸	Organic acids	有机酸	Organic acids	有机酸	138-08-9	3	17000.4	40402.6	29292.2	132074	123294	110676	169067	93020.7	132891	14190.9	18400.2	45424.8	65132.2	75287.1	58214.1	123340	143022	98465.8	26524.9	18690.6	12492.5	250673	141640	128407	236263	165215	138962	66786.3	81066.5	69769.1	68058.3	C00074	ko00010,ko00020,ko00400,ko00440,ko00620,ko00710,ko00998,ko01100,ko01110,ko01200,ko01230,ko01240
Jmwp002208	155.069	91.05	154.063	C8H10O3	[M+H]+	3,4-dihydroxy phenylethanol	3,4-二羟基苯乙醇	Phenolic acids	酚酸类	Phenolic acids	酚酸类	-	2	299654	234082	332338	343419	298419	353270	59428.2	73942.7	78957.6	361439	236860	548914	368952	303759	420019	68020.7	66994	77375.5	232327	437043	385884	311019	347211	279398	171060	76864.5	124470	248499	278355	259128	222880	-	-
Hmcp002207	479.118	317.06	478.111	C22H22O12	[M+H]+	Isorhamnetin-7-O-glucoside (Brassicin)*	异鼠李素-7-O-葡萄糖苷 (蔓菁苷)*	Flavonoids	黄酮	Flavonols	黄酮醇	6743-96-0	2	67780.8	77697.1	97162.6	279426	242464	150067	219691	154560	202412	454847	437009	267652	217948	167452	199067	256531	233110	327187	432237	426045	660718	244328	193736	236567	125703	192018	132273	211492	218529	208661	253109	-	-
Zmyn004449	309.208	171.103	310.214	C18H30O4	[M-H]-	9-Hydroxy-12-oxo-10(E),15(Z)-octadecadienoic acid	9-羟基-12-氧代-10(E),15(Z)-十八碳二烯酸	Lipids	脂质	Free fatty acids	游离脂肪酸	-	1	7408.39	12438.9	5971.99	37912.1	33690	43273.9	11353.1	15046.7	16737.9	7221.89	10293.4	5179.05	26490.9	35059.3	30452.4	10737.8	10789.9	12385.2	6603.04	9142.66	6739.44	52892.6	376611	213489	19418.5	13732.7	21968.4	29096.1	34361.6	35515.5	35744.4	C21923	ko00592,ko01110
Lsxp211207	326.138	249.055	325.131	C19H19NO4	[M+H]+	Bulbocapnine	球紫堇碱	Alkaloids	生物碱	Aporphine alkaloids	阿朴啡型生物碱	298-45-3	1	49176.5	48690	48260	49437.8	41826.9	43180.8	9	9	9	17486.3	40892.9	57550.4	56823.9	62498.9	53651.9	14809.2	5262.63	38553.2	70067.3	102541	88190.6	65654.9	62415.2	83007	36620.2	3360.19	19440.2	58558.7	50316.3	63062.3	56628.6	C09367	-
Hmtn001288	181.051	135.045	182.059	C9H10O4	[M-H]-	Methyl 2,4-dihydroxyphenylacetate	2,4-二羟基苯乙酸甲酯	Phenolic acids	酚酸类	Phenolic acids	酚酸类	67828-42-6	3	26219	22972.7	18775.5	33754.4	69511.5	63989.4	9	9	9	21710.6	29194	20560.1	25024.5	23217	33453.9	9	9	9	23783.2	15159.7	16981.1	221623	283654	380506	19361.9	9256.32	14282.2	53499.6	48127.2	60158.6	52575.7	-	-
Lmhp008337	426.262	285.242	425.254	C19H40NO7P	[M+H]+	LysoPE 14:0(2n isomer)*	溶血磷脂酰乙醇胺 14:0(2n异构)*	Lipids	脂质	LPE	溶血磷脂酰乙醇胺	-	3	6646.56	7858.48	4286.54	23019.5	33375.8	42348	10277.6	3930.21	11776.3	8791.34	4213.76	9	38954.6	30282.6	39356.2	7202.5	9424.82	6268.35	4543.44	7520.81	4545.02	19611	40651.5	28663.6	16443.9	7280.59	12655.3	17954.5	20977.1	17227.2	17640.3	-	-
pmn001498	575.349	279.2	516.335	C33H44N2O3	[M+CH3COOH-H]-	Isodendrocrepine	异玫瑰石斛碱	Alkaloids	生物碱	Alkaloids	生物碱	50906-94-0	1	1.91078e+06	3.44076e+06	4.10998e+06	1.07175e+07	7.31936e+06	6.04786e+06	2.35504e+06	1.18704e+06	1.09055e+06	3.89642e+06	2.05712e+06	6.92138e+06	1.76354e+07	9.07869e+06	9.68354e+06	4.37552e+06	2.90154e+06	3.44653e+06	2.58578e+06	1.78354e+06	2.05083e+06	9.49587e+06	1.42879e+07	1.04155e+07	1.28263e+06	1.80673e+06	1.03324e+06	5.09232e+06	6140800	6.01096e+06	6.31594e+06	-	-
mws0467	165.056	119.05	166.063	C9H10O3	[M-H]-	3-(4-Hydroxyphenyl)-propionic acid	3-(4-羟基苯基)丙酸	Phenolic acids	酚酸类	Phenolic acids	酚酸类	501-97-3	3	46298.9	39635.7	35330.5	55921.5	72826.7	46861.8	50888.7	45144	21476.4	57604.6	68760.1	55150.4	34044.3	34275.9	73965.8	33595.4	38038.2	31763.5	49968.2	44448.2	35806.7	63033	94991.5	94917.7	40914.5	35988.7	45144	53463.4	52375.9	63655.3	54233	C01744	-
Zmcp002666	627.144	303.05	626.148	C27H30O17	[M+H]+	Quercetin-3,7-Di-O-glucoside	槲皮素-3,7-二-O-葡萄糖苷	Flavonoids	黄酮	Flavonols	黄酮醇	-	1	124260	108570	145706	9	9	9	16017.9	12404.8	20059	5.33344e+06	5.46857e+06	582803	9769.18	11344.3	23822	23381.9	19890.9	31335.4	3.75385e+06	2.73117e+06	5.05589e+06	24905.5	24941.9	18809.7	16503.9	16605.5	19530	973425	1.04766e+06	882386	1.09668e+06	-	-
Hmln000297	179.055	59.01	180.063	C6H12O6	[M-H]-	Inositol	肌醇	Others	其它类	Saccharides	糖类	87-89-8	1	3.22137e+06	2.77172e+06	4.00669e+06	4.55018e+06	5.75242e+06	4.41634e+06	2.79446e+06	1.85332e+06	1.60803e+06	2.61301e+06	3.31692e+06	4.28857e+06	6.99263e+06	3.80205e+06	7.95233e+06	1.06946e+06	4.56969e+06	1.38502e+06	2.85705e+06	5.26931e+06	3.84939e+06	1.0247e+07	7.16633e+06	7.10789e+06	4.03163e+06	2.87458e+06	2.87128e+06	4.8343e+06	4.57373e+06	5.37923e+06	4.33935e+06	C00137	ko00052,ko00053,ko00562,ko01100,ko01110,ko02010,ko04070
pmb2497	197	153	198.053	C9H10O5	[M-H]-	4-Hydroxy-3-methoxymandelate	4-羟基-3-甲氧基扁桃酸	Phenolic acids	酚酸类	Phenolic acids	酚酸类	55-10-7	3	9	9	9	495337	653944	1.05076e+06	27813.3	40034	27757.9	9	9	9	581656	633087	492173	9	9	9	9	9	9	939573	1.15389e+06	681249	31761.9	13484	13795.8	180910	174839	162688	203146	C05584	ko00350,ko01100
Lsjp211201	209.153	137.096	208.146	C13H20O2	[M+H]+	3S-3-hydroxy-β-damascon	3S-3-羟基-β-突厥酮	Others	其它类	Others	其它	-	1	1.62242e+06	842949	835844	217453	123440	156690	9	9	9	1.5516e+06	2.14106e+06	1.22253e+06	498964	450747	394876	9	9	9	1.60985e+06	1.1732e+06	1.49625e+06	503627	388709	428314	9	9	9	513451	524145	526449	623621	-	-
Lmmn003323	271.228	225.22	272.235	C16H32O3	[M-H]-	2-Hydroxyhexadecanoic acid	2-羟基十六烷酸	Organic acids	有机酸	Organic acids	有机酸	764-67-0	1	622638	418469	282040	3.30992e+06	3.29305e+06	4.04573e+06	2.9345e+06	2.34688e+06	2.1793e+06	623010	353894	414714	3.82405e+06	3.1148e+06	2.59382e+06	3.67178e+06	4.66173e+06	2.82393e+06	594489	408136	325652	6.03912e+06	1.50913e+07	1.74511e+07	6.84332e+06	4.50329e+06	5.18382e+06	3.78401e+06	4.33427e+06	4.63607e+06	4.67021e+06	-	-
MWSHY0112	355.153	179.043	354.147	C21H22O5	[M+H]+	Xanthohumol	黄腐醇	Flavonoids	黄酮	Chalcones	查耳酮	6754-58-1	2	9	9	9	1.30607e+06	693838	693203	221498	226758	279084	9	9	9	942282	746395	932263	445173	250553	301346	9	9	9	591573	774646	956376	191416	296545	315786	419431	476907	405034	383914	C16417	ko00941
pmb2791	309.207	209.1	310.1	C18H30O4	[M-H]-	9-Hydroperoxy-10E,12,15Z-octadecatrienoic acid	9-羟基过氧-10E,12,15Z-十八碳三烯酸	Lipids	脂质	Free fatty acids	游离脂肪酸	111004-08-1	3	39733.3	30016.5	28964.7	36157.2	27888.1	13320.3	22811.5	21808	28163.7	29491.1	32080.9	29029.6	28782.2	34182.2	13213.3	33989.2	28372.1	36956.6	33151.3	39351.1	34774.9	16544	15545.7	30477.6	33052	37875.1	27573.8	19979.2	23739	25164.3	23002.9	C16321	ko00592,ko01110
Zmdn003762	533.187	311.114	534.195	C23H34O14	[M-H]-	Isosyringinoside	异紫丁香酚苷	Lignans and Coumarins	木脂素和香豆素	Lignans	木脂素	152686-85-6	3	9	9	9	83215.5	69737.5	54538.9	15550.4	37174.7	31647.5	9	9	9	53679.6	55673.5	107828	10551.5	41122.8	14355.6	9	9	9	90839.1	98451.5	81979.7	12056.3	16149.6	46740.2	33405.5	29876.8	37754.1	34814.7	-	-
Lskp211385	357.132	307.094	356.126	C20H20O6	[M+H]+	(-)-dihydrosesamin	双氢芝麻脂素	Lignans and Coumarins	木脂素和香豆素	Lignans	木脂素	-	3	2.37151e+06	2.25082e+06	2.30601e+06	27130.1	21615.5	13875.5	200980	180496	269371	2.34353e+06	2.28073e+06	2.52311e+06	21038.8	17934.5	21530.1	203857	277647	290242	2.20082e+06	2.21216e+06	2.09266e+06	18807	14458.2	23666	257111	276887	250631	1.13736e+06	1.38093e+06	1.14175e+06	1.1704e+06	-	-
Lmhp001670	231.16	72.082	230.163	C11H22N2O3	[M+H]+	L-Valyl-L-Leucine	L-缬氨酰-L-亮氨酸	Amino acids and derivatives	氨基酸及其衍生物	Amino acids and derivatives	氨基酸及其衍生物	3989-97-7	3	27487.6	40464.3	36411.6	200403	162065	170933	114451	121923	131297	28055.9	16034.8	37530.3	134281	176773	165613	151672	161909	125477	49956.5	22202.4	23363	262879	479697	480077	163338	142922	154588	126000	117907	144688	119494	-	-
pme3443	207.066	192	208.074	C11H12O4	[M-H]-	Sinapinaldehyde	芥子醛	Phenolic acids	酚酸类	Phenolic acids	酚酸类	4206-58-0	2	156143	153956	303585	732918	714885	894424	3.90931e+06	7.60931e+06	8.11577e+06	365203	269535	255146	636725	646944	728963	2.96933e+06	4.3823e+06	5.88352e+06	213466	168683	101402	296629	408022	520303	7.68458e+06	3.37163e+06	6.56283e+06	1.41077e+06	1.56248e+06	1.74123e+06	1.72742e+06	C05610	ko00940,ko01100,ko01110
Lmbn006152	279.233	59.0133	280.24	C18H32O2	[M-H]-	(9Z,11E)-Octadecadienoic acid	(9Z,11E)-十八碳二烯酸	Lipids	脂质	Free fatty acids	游离脂肪酸	2540-56-9	1	60668.1	85454.3	64617.5	185917	155618	205288	117110	61593.6	95049.2	52997.7	79352.5	84735.3	160516	161499	210544	111790	81673.4	87572.2	70947.4	86777.8	96850.3	337422	389409	370557	250893	95525.5	109326	135896	157421	171741	162525	C04056	ko00591
Zmxn110201	331.102	108.021	332.111	C14H20O9	[M-H]-	2,6-Dimethoxy-4-hydroxyphenol-1-O-ß-D-glucopyranoside	2,6-二甲氧基-4-羟基苯酚-1-O-β-D-吡喃葡萄糖苷	Others	其它类	Others	其它	-	2	291556	273381	251001	198698	66943	75286.6	204713	187644	146695	255212	268284	290398	184853	191490	177020	281245	284744	199663	241439	225262	219017	228483	251988	269599	143255	132824	199529	172287	201819	205365	217951	-	-
pmb2640	199.17	199.17	200.178	C12H24O2	[M-H]-	Dodecanoic acid (Lauric acid)	十二烷酸(月桂酸)	Lipids	脂质	Free fatty acids	游离脂肪酸	143-07-7	1	213703	509021	364196	69450.7	60931.4	84248.4	60673.3	65526.9	65760.4	232447	395764	208288	42341.7	50223.5	75564.9	91203.4	56500.6	74783.5	212758	226791	297535	93817	65977.6	63801.4	96745.6	61559.6	76596.6	83767.2	105984	95821.9	99550.5	C02679	ko00061,ko01100,ko01110
mws1434	431.098	311	432.106	C21H20O10	[M-H]-	Apigenin-6-C-glucoside (Isovitexin)*	芹菜素-6-C-葡萄糖苷 (异牡荆素)*	Flavonoids	黄酮	Flavones	黄酮	38953-85-4	3	12924	13531.6	23792.4	152555	162197	62164	62208.5	32634.4	104842	9084.26	10906.1	10260.6	64398.3	81456.2	54337.9	151777	79435.7	103310	13088.9	12919.5	9	77765.2	96929.1	64011.8	97959	48431.8	74747.3	75487.4	92662.5	80996.9	76211.4	C01714	ko00944
mws0048	431.098	311	432.106	C21H20O10	[M-H]-	Apigenin-8-C-Glucoside (Vitexin)*	芹菜素-8-C-葡萄糖苷 (牡荆素)*	Flavonoids	黄酮	Flavones	黄酮	3681-93-4	3	12924	13531.6	23792.4	152555	162197	62164	62208.5	32634.4	104842	9084.26	10906.1	10260.6	64398.3	81456.2	54337.9	151777	79435.7	103310	13088.9	12919.5	9	77765.2	96929.1	64011.8	97959	48431.8	74747.3	75487.4	92662.5	80996.9	76211.4	C01460	ko00941,ko00944
Lhhp102904	357.133	307.094	356.126	C20H20O6	[M+H]+	Horsfieldin	Horsfieldin	Lignans and Coumarins	木脂素和香豆素	Lignans	木脂素	-	3	2.32319e+06	2.29154e+06	2.35091e+06	22553.1	22450.8	23838.6	193827	188651	260517	2.49181e+06	2.40787e+06	2.5179e+06	19223.6	14308.3	24019.1	219005	293471	294022	2.25441e+06	2.1741e+06	2.23842e+06	21460.7	19443.1	21667.3	259389	244514	263876	1.41397e+06	1.17925e+06	1.14225e+06	1.22151e+06	-	-
Lsjp211210	197.116	133.1	196.11	C11H16O3	[M+H]+	Loliolide	黑麦草内酯	Terpenoids	萜类	Monoterpenoids	倍萜	5989-02-6	3	1.17877e+06	1.7688e+06	1.57822e+06	9	9	9	40484.1	21534.8	27742.8	1.67674e+06	1.47585e+06	1.08341e+06	9	9	9	9	34819.6	34306.4	1.43857e+06	1.35985e+06	1.58595e+06	8537.88	9484.77	13885	35110	29861.1	22500.4	208378	232286	261759	250234	-	-
Zmtn001464	204.031	160.039	205.037	C10H7NO4	[M-H]-	4,8-Dihydroxyquinoline-2-carboxylic acid	4,8-二羟基喹啉-2-羧酸	Organic acids	有机酸	Organic acids	有机酸	59-00-7	3	1.18955e+06	1.08226e+06	1.26163e+06	298866	287699	388390	29042.9	28380.3	50311.8	1.62304e+06	920298	1.24788e+06	471580	441238	327444	36796.4	27958	37837.7	880204	612557	649410	387257	310941	433623	45745.8	39797.8	42034.3	450298	570204	537443	515216	C02470	ko00380
mws5042	223.108	120.088	222.101	C11H14N2O3	[M+H]+	L-Glycyl-L-phenylalanine	L-甘氨酰-L-苯丙氨酸	Amino acids and derivatives	氨基酸及其衍生物	Amino acids and derivatives	氨基酸及其衍生物	721-66-4	3	63773.4	48527	60930.3	190110	156047	205702	78547.9	80893.3	91321.8	57487.8	42761.9	71439.5	181518	315797	202461	103535	108178	62049.4	59861.6	67711.6	42806.2	286797	285339	348583	186506	102478	107503	101674	111151	127431	120837	-	-
pme1712	275	257	276.132	C11H20N2O6	[M-H]-	L-Saccharopine	L-酵母氨酸	Amino acids and derivatives	氨基酸及其衍生物	Amino acids and derivatives	氨基酸及其衍生物	997-68-2	3	11435.9	9233.41	10891.8	121307	137272	219224	21399.1	12114.1	33611.6	27230.2	18434.4	9536.48	67715.8	111768	55182.8	20835.3	12081.8	22498.6	16894.8	35476.8	33166.3	128906	105724	206691	110144	27292.3	44335.8	51171	59148.5	60754.3	64988.3	C00449	ko00300,ko00310,ko01100,ko01110,ko01230
pmb0962	235.1	118.3	234.158	C10H22N2O4	[M+H]+	L-Lysine-Butanoic Acid	L-赖氨酸丁酸酯	Amino acids and derivatives	氨基酸及其衍生物	Amino acids and derivatives	氨基酸及其衍生物	80407-71-2	3	52697.7	54523.1	81050.7	4838.95	3647.04	3867.9	8550.71	8489.16	8998.96	72163	60344.2	81608.7	9	9	9	14178.9	15082	16836.6	42097.8	51810.2	42158.5	12229.5	16733.7	11483.2	51986.3	32356.7	43607	16533.9	20697	17779.8	19440.7	-	-
pmp001309	465.103	303.1	464.096	C21H20O12	[M+H]+	6-Hydroxykaempferol-7-O-glucoside	6-羟基山柰酚-7-O-葡萄糖苷	Flavonoids	黄酮	Flavonols	黄酮醇	-	1	4.38413e+06	4.81408e+06	4.84377e+06	692336	501443	471854	408024	308664	337000	8.04464e+07	8.40225e+07	4.36457e+07	570090	579252	566894	581873	470091	731589	8.18565e+07	7.37108e+07	9.58168e+07	1.23586e+06	925372	811731	601201	461951	250311	2.41991e+07	2.68206e+07	2.21739e+07	2.16933e+07	-	-
HJAP127	757.218	303.051	756.212	C33H40O20	[M+H]+	Quercetin-3-O-(2''-O-Rhamnosyl)rutinoside	槲皮素-3-O-(2''-O-鼠李糖基)芸香糖苷	Flavonoids	黄酮	Flavonols	黄酮醇	55696-57-6	1	2.03176e+07	1.84536e+07	1.81207e+07	45621.3	19441.1	7835.87	249651	401293	442401	1.46845e+07	2.30971e+07	6.45292e+06	20409.3	9675.8	7881.91	632046	409009	619825	2.14831e+07	1.92074e+07	2.2746e+07	39165.9	29152.8	16733.9	270210	468390	480011	1.07092e+07	1.35256e+07	1.17603e+07	1.25475e+07	-	-
pme2746	784.15	437	785.157	C27H33N9O15P2	[M-H]-	Riboflavin 5'-Adenosine Diphosphate	核黄素-5'-腺嘌呤二磷酸	Nucleotides and derivatives	核苷酸及其衍生物	Nucleotides and derivatives	核苷酸及其衍生物	146-14-5	3	360151	400235	449698	23090.4	68314.5	44880.6	55494.1	38676.6	68829.4	456703	315474	470267	35083	26226	40238	59453.7	60901.5	43969	367566	306221	334528	45787.4	44150.4	30449.4	97564.1	75097.4	65932.2	140422	142558	171625	143774	C00016	ko00740,ko01100,ko01110,ko01240
Lmhp008513	677.374	261.221	676.367	C33H56O14	[M+H]+	2-α-Linolenoyl-glycerol-1,3-di-O-glucoside	2-α-亚麻酸甘油酯-1,3-二-O-葡萄糖苷	Lipids	脂质	Glycerol ester	甘油酯	-	1	701673	657541	1.08653e+06	21221.4	20395.6	22829.6	13705.6	7617.85	9924.89	1.04218e+06	960784	1.79651e+06	23951	18095.3	36556.8	11411.3	15415.6	13678.8	971233	821000	437751	48862	33700.2	24493	39503.9	28620.7	25329.2	451062	441311	511427	541292	-	-
mws0018	203.223	83	202.216	C10H26N4	[M+H]+	Spermine	精胺	Alkaloids	生物碱	Alkaloids	生物碱	71-44-3	3	2.33852e+07	2.55179e+07	2.3737e+07	1.55573e+07	1.43745e+07	1.77537e+07	2.55314e+06	2.0137e+07	3.6538e+06	1.55809e+07	2.65623e+07	1.14736e+07	1.62482e+07	1.49865e+07	1.99756e+07	4.56874e+06	1.30959e+07	5.30417e+06	2.33903e+07	2.28595e+07	2.47808e+07	1.75716e+07	1.52496e+07	1.68329e+07	2.36927e+06	1.35012e+07	2.96172e+06	1.48205e+07	1.629e+07	1.40297e+07	1.28742e+07	C00750	ko00330,ko00410,ko00480,ko00770,ko01100,ko01240
Lmsp003655	521.202	131.049	520.194	C26H32O11	[M+H]+	Dehydrodiconiferyl alcohol-gamma'-O-glucoside*	脱氢二松柏醇-γ'-O-葡萄糖苷*	Phenolic acids	酚酸类	Phenolic acids	酚酸类	-	1	1.03988e+07	8.78181e+06	9.69022e+06	9	9	9	1.7605e+06	1.56888e+06	1.42959e+06	9.82857e+06	8.54536e+06	9.79322e+06	9	9	9	3.57583e+06	2.15922e+06	3.66619e+06	7468642	7.86093e+06	6.36738e+06	9	9	9	1.44054e+06	2.39926e+06	1.61303e+06	2.09811e+06	2.62293e+06	2.57703e+06	2.3718e+06	-	-
MWS2684	317.214	179.106	318.219	C20H30O3	[M-H]-	12-HEPE; 12-Hydroxy-5,8,10,14,17-eicosapentaenoic acid	12-羟基-5,8,10,14,17-二十碳五烯酸	Lipids	脂质	Free fatty acids	游离脂肪酸	81187-21-5	2	20326.4	19378.5	22314.2	153872	208644	175707	224792	211077	230561	28011.1	22184	31011.6	149327	151413	147885	155504	222855	165003	24284.8	21647.2	13621	65751.8	167996	216720	186531	202100	199874	116644	142928	137889	146923	-	-
mws0668	283.068	151	284.076	C10H12N4O6	[M-H]-	Xanthosine	黄苷	Nucleotides and derivatives	核苷酸及其衍生物	Nucleotides and derivatives	核苷酸及其衍生物	146-80-5	3	35931.3	28900.8	31905.1	81269.1	124626	120346	62713.9	71195.1	57486.9	50675.6	43302.7	65259.6	68762.8	90888.5	87326.9	49249.9	38652.5	51413.6	59292.5	38879.6	39795.2	67620.6	92957.4	105130	131883	70621.3	82662.4	56182.2	65335.6	58962.9	51550	C01762	ko00230,ko00232,ko01100,ko01110,ko02010
mws0250	182.081	136.1	181.074	C9H11NO3	[M+H]+	L-Tyrosine	L-酪氨酸	Amino acids and derivatives	氨基酸及其衍生物	Amino acids and derivatives	氨基酸及其衍生物	60-18-4	3	2.99152e+06	2.79923e+06	2.86677e+06	1.12535e+07	1.52717e+07	1.95747e+07	8.33036e+06	5.18956e+06	7.70177e+06	5610502	3.42552e+06	4.30345e+06	7.92909e+06	9.04581e+06	7.91063e+06	6.73945e+06	1.27992e+07	5.82641e+06	4.07475e+06	3.36091e+06	3.34128e+06	3.49174e+07	2.48801e+07	2.54686e+07	8.84685e+06	14497537	2.03841e+07	1.08021e+07	1.28368e+07	1.02872e+07	1.18937e+07	C00082	ko00130,ko00261,ko00350,ko00360,ko00400,ko00460,ko00730,ko00940,ko00950,ko00965,ko00966,ko00970,ko00998,ko01100,ko01110,ko01210,ko01230,ko01240
MWSslk132	285.208	223.211	286.214	C16H30O4	[M-H]-	Hexadecanedioic acid	十六烷基二酸	Lipids	脂质	Free fatty acids	游离脂肪酸	505-54-4	1	58261.7	52632	43043.8	267979	137057	162299	49096.2	59545	76818	57346.2	42764.9	49451.4	166879	175589	141851	74449.5	54978.9	101648	71814.2	54469.6	48262.8	135998	129577	289997	120823	60080.6	73401	73850.1	88638.3	93659.2	83703.5	C19615	ko00073,ko01100
pmn001370	681.24	519.188	682.247	C32H42O16	[M-H]-	Pinoresinol-4,4'-O-di-O-glucoside	松脂醇-4,4'-O-二-O-葡萄糖苷	Lignans and Coumarins	木脂素和香豆素	Lignans	木脂素	63902-38-5	1	237454	290061	458532	58572.8	84162	74650.5	309083	527311	439517	320122	133876	472471	81778	41021.2	98636.6	224340	517129	231051	217891	195871	310798	100896	33022.7	59385	231455	347332	704678	235263	266584	297309	284866	-	-
MWSmce165	165.082	59.0159	166.084	C6H14O5	[M-H]-	L-Fucitol	L-岩藻糖醇	Others	其它类	Saccharides	糖类	13074-06-1	2	1.34993e+06	1.07654e+06	1.17257e+06	623130	655844	572537	366951	384120	683657	1.40054e+06	1.3988e+06	1.05373e+06	565810	342337	402794	190568	713717	329407	1.36096e+06	1.79686e+06	1.75451e+06	546494	729451	818015	626634	497636	551670	867316	1.08722e+06	976754	910157	-	-
mws0856	463.088	301	464.096	C21H20O12	[M-H]-	Quercetin-4'-O-glucoside (Spiraeoside)*	槲皮素-4'-O-葡萄糖苷 (绣线菊苷)*	Flavonoids	黄酮	Flavonols	黄酮醇	20229-56-5	1	179704	218290	362974	136206	132190	115840	185193	163365	150879	6.22491e+06	8.1738e+06	1.99496e+06	165993	102194	169757	297994	206713	312711	6.40094e+06	6.75584e+06	9.37795e+06	349392	222520	264464	156639	217604	127372	2.35254e+06	2.74109e+06	2.95585e+06	2.90684e+06	-	-
mws1060	267.074	135	268.081	C10H12N4O5	[M-H]-	9-(Arabinosyl)hypoxanthine	9-(阿拉伯糖基)次黄嘌呤	Nucleotides and derivatives	核苷酸及其衍生物	Nucleotides and derivatives	核苷酸及其衍生物	7013-16-3	1	108733	154245	118864	95163.2	153525	128776	284776	201627	105278	210655	249159	273762	173197	222121	278069	514197	498980	417283	271239	278477	161481	159877	167096	173766	264758	456609	411429	176458	211151	222317	216734	-	-
pmp000589	551.103	303.051	550.096	C24H22O15	[M+H]+	Quercetin-7-O-(6''-malonyl)glucoside	槲皮素-7-O-(6''-丙二酰)葡萄糖苷	Flavonoids	黄酮	Flavonols	黄酮醇	-	1	136161	163435	216074	89234.4	84515.6	92027.6	44150.4	75769.5	65735.6	2.94629e+06	2.0718e+06	655821	91088.6	110420	97661.6	172320	82487.4	185597	3.23208e+06	2.381e+06	4.99486e+06	122076	103219	114564	116599	86958.1	44743.8	922104	925858	811302	752145	-	-
Lmsp002982	773.213	303.051	772.206	C33H40O21	[M+H]+	Quercetin-3-O-sophoroside-7-O-rhamnoside	槲皮素-3-O-槐糖苷-7-O-鼠李糖苷	Flavonoids	黄酮	Flavonols	黄酮醇	-	3	48045.4	51188.9	46347.2	2702.7	672.26	1346.69	32771.8	22311	36655	483919	518668	112210	9	9	9	67788.9	32777.7	60180.5	321069	198562	365701	9	2789.18	6979.47	17827.1	39743.1	44282.9	98284	81556	97530.5	83005.5	-	-
mws0054	289.072	245.083	290.079	C15H14O6	[M-H]-	Catechin	儿茶素	Flavonoids	黄酮	Flavanols	黄烷醇类	154-23-4	1	175817	49033.6	90123.3	355459	258321	195953	548684	1.19253e+06	204675	267381	295084	781711	175361	174323	159492	1.82043e+06	196622	1.64119e+06	331084	320492	349628	94404.6	363125	184046	500395	814502	228776	385662	416077	486927	451559	C06562	ko00941,ko01110
pme3337	384.115	252	383.108	C14H17N5O8	[M+H]+	Succinyladenosine	琥珀酰腺苷	Nucleotides and derivatives	核苷酸及其衍生物	Nucleotides and derivatives	核苷酸及其衍生物	4542-23-8	1	291920	272118	331422	1.48948e+06	763792	981179	96507.5	118281	168566	374710	385999	350786	1.79178e+06	1.58194e+06	1.30266e+06	155588	148134	131424	377092	369086	451086	1.20525e+06	1.25882e+06	1.52414e+06	247665	135339	200738	499536	587185	569725	475883	-	-
Zmpn003698	305.249	59.0136	306.256	C20H34O2	[M-H]-	11,14,17-Eicosatrienoic acid*	11,14,17-二十碳三烯酸*	Lipids	脂质	Free fatty acids	游离脂肪酸	17046-59-2	1	9	9	9	17276.8	26739.9	29278.3	4656.08	2801.65	9	9	9	9	44256.4	21421.8	35810.8	9	9	9	9	9	9	65645.7	61342	95792.2	9	9	9	14064.3	15750.7	17982.2	16481.5	C16522	ko01040
Lmbn006210	305.249	59.0136	306.256	C20H34O2	[M-H]-	Dihomo-gamma-linolenic acid; (8Z,11Z,14Z)-Icosatrienoic acid*	二高-γ-亚麻酸;(8Z,11Z,14Z)-二十碳三烯酸*	Lipids	脂质	Free fatty acids	游离脂肪酸	1783-84-2	1	9	9	9	17276.8	26739.9	29278.3	4656.08	2801.65	9	9	9	9	44256.4	21421.8	35810.8	9	9	9	9	9	9	65645.7	61342	95792.2	9	9	9	14064.3	15750.7	17982.2	16481.5	C03242	ko00591,ko01040,ko01100
Lssp210056	465.103	303.05	464.096	C21H20O12	[M+H]+	Quercetin3-O-galactoside	槲皮素-3-O-半乳糖苷	Flavonoids	黄酮	Other Flavonoids	其它类黄酮	-	1	3.9636e+06	2.55924e+06	3.31459e+06	522694	456222	358302	222754	297116	294496	7.21379e+07	7.42932e+07	3.59955e+07	463200	382383	394653	474632	304616	551491	6.89276e+07	5.9821e+07	7.60665e+07	864292	536624	410067	327892	389709	233776	1.85604e+07	2.09613e+07	1.96582e+07	2.34277e+07	-	-
Lmhp008924	532.34	184.073	531.332	C27H50NO7P	[M+H]+	LysoPC 19:3	溶血磷脂酰胆碱 19:3	Lipids	脂质	LPC	溶血磷脂酰胆碱	-	2	45429.1	32442.8	38910.9	21104.9	23989.2	26486.2	9	9	9	11554.6	54308.8	72194.8	87358.3	24450.5	38358.7	9	9	9	49043.9	56436.7	40260.1	35816.5	45811.6	60149.3	14861	4084.07	3969.84	29646.6	35531.1	36729.1	31263.8	-	-
pmb0789	332.134	152.072	331.127	C14H21NO8	[M+H]+	Pyridoxine-5'-O-glucoside	吡哆醇-5'-O-葡萄糖苷	Others	其它类	Vitamin	维生素	-	3	985995	864977	787091	901615	1.36821e+06	1.45001e+06	154244	202874	168975	1.21309e+06	1.06748e+06	953031	765493	865925	1.35897e+06	104187	174479	97536	1.60827e+06	1.53577e+06	1.23061e+06	1.82388e+06	1.58495e+06	1.66109e+06	216545	161293	172018	834677	1.00752e+06	817872	953064	C03996	-
Zmhn000707	641.21	161.08	642.216	C29H38O16	[M-H]-	Magnoloside Y	厚朴苷 Y	Phenolic acids	酚酸类	Phenolic acids	酚酸类	-	2	156328	80522.3	67468.8	39355.7	60534.8	53737.4	40454.8	56574.9	47742.4	180763	229241	122600	45855.5	55198.1	68163.1	46734.2	44038	52499.5	253899	237406	228701	61140.6	43847	60784.7	68714.6	51417.2	44677.1	114327	120232	131635	102965	-	-
Zmzn000078	168.988	78.9583	169.998	C3H7O6P	[M-H]-	Dihydroxyacetone phosphate	磷酸二羟基丙酮	Others	其它类	Saccharides	糖类	57-04-5	3	31335	31894.7	29908.8	91622.1	67545	96711.2	100840	84210.8	54257.7	24037.2	31133	36230.9	109007	101635	66121.8	136678	54233.7	93292.4	30143.8	51147.5	53410.7	63119.4	45011.5	42418.1	136188	88169.4	51965.4	31942.1	39624.3	33861.3	38479.4	C00111	ko00010,ko00040,ko00051,ko00052,ko00561,ko00562,ko00564,ko00640,ko00710,ko00760,ko01100,ko01110,ko01200,ko01230
pmb3079	300.049	96.9	301.056	C8H16NO9P	[M-H]-	N-Acetyl-D-glucosamine-1-phosphate	N-乙酰-D-葡萄糖胺-1-磷酸	Others	其它类	Saccharides	糖类	6866-69-9	3	9	9	9	96754.2	185044	248263	44650.7	35782.1	57738.9	9	9	9	161375	141872	217764	35798.2	54974.6	35125.8	9	9	9	279594	208541	226276	76063.9	54741	59037.5	56228.3	67459.4	70372.6	70472.5	C04256	-
pmd0130	468.308	184.073	467.301	C22H46NO7P	[M+H]+	LysoPC 14:0	溶血磷脂酰胆碱 14:0	Lipids	脂质	LPC	溶血磷脂酰胆碱	20559-16-4	2	40938.3	35134.1	30328.6	145970	146314	192290	43407.6	21538.8	32296.5	40957.4	35412.6	9	322260	143281	246299	21726.6	26153.9	31876.7	30511.6	35205.2	22881.6	121701	208185	133190	71791.8	30166.5	44267.9	83170.6	80647.4	82549	99652.5	-	-
Zmyn005384	299.26	253.255	300.266	C18H36O3	[M-H]-	2R-Hydroxyoctadecanoic Acid	2R-羟基十八烷酸	Lipids	脂质	Free fatty acids	游离脂肪酸	26633-48-7	2	101711	69044.6	57790.3	211763	215217	298583	487804	401752	365471	111164	75700.8	86413.6	495564	339444	227283	620874	868528	565455	82189.1	72501.3	53567.1	598096	1.44835e+06	1.37337e+06	1.0959e+06	888133	867972	472688	530782	585915	591822	C03042	-
pmn001710	521.13	359.08	522.137	C24H26O13	[M-H]-	Rosmarinic acid-3'-O-glucoside	迷迭香酸-3'-O-葡萄糖苷	Phenolic acids	酚酸类	Phenolic acids	酚酸类	910028-78-3	2	906292	994977	882749	343154	646312	316210	2.48559e+06	2.65542e+06	3.65815e+06	550864	613226	666615	153342	353683	297490	3.19887e+06	2.95808e+06	2.02214e+06	591974	824358	398316	223948	498300	408633	1.8382e+06	3.46061e+06	3.20118e+06	981875	1.09282e+06	952098	1.18751e+06	-	-
pme0460	291.086	139.036	290.079	C15H14O6	[M+H]+	Epicatechin	表儿茶素	Flavonoids	黄酮	Flavanols	黄烷醇类	490-46-0	3	638173	90483.8	249437	877122	812089	708210	196360	337914	101661	548089	589228	1.02758e+06	562376	659822	715373	777792	73841.8	579533	280755	289127	163952	375564	709164	847523	134860	162200	140252	425338	436746	498744	391254	C09727	ko00941,ko01100,ko01110
pmn001492	187.1	123.1	188.041	C11H8O3	[M-H]-	Ayapin	泽兰内酯	Lignans and Coumarins	木脂素和香豆素	Coumarins	香豆素	494-56-4	3	63590.3	51134.4	37971.7	95604.7	72336.1	79472	49455.6	51632.6	59271.8	72226.3	66907.8	69720.1	98450.7	105634	87212.3	44631.6	62199.4	65034.3	52493.5	36391.9	30547.5	76274.2	103196	160072	81966.8	84106	60179.2	53391	58867.5	61200.3	68332.8	C18078	-
Zmhn001883	329.088	209.042	330.095	C14H18O9	[M-H]-	Vanillic acid-4-O-glucoside	香草酸-4-O-葡萄糖苷	Phenolic acids	酚酸类	Phenolic acids	酚酸类	32142-31-7	2	509323	531660	528626	2.06578e+06	2.33887e+06	1.54901e+06	473633	414653	513489	405188	395637	393400	1.6982e+06	1.8403e+06	2.09826e+06	415601	610212	385761	488580	758678	441452	1.53844e+06	1.45286e+06	1.35571e+06	480832	361429	355294	749258	940104	926348	836277	-	-
MWS0442	527.156	365.102	504.169	C18H32O16	[M+Na]+	Maltotriose	麦芽三糖	Others	其它类	Saccharides	糖类	1109-28-0	2	311290	308250	108460	19353	31445.5	43263.4	92132.2	123063	44693.8	118180	143521	188719	38169.8	21701	278610	96724.8	120165	94865.5	461380	195036	164526	634783	108358	150916	70128.7	90837.6	65568.4	226912	241023	287721	254180	C01835	ko02010
Wmcn000018	627.192	311.077	628.2	C28H36O16	[M-H]-	inerminoside D	吲哚美辛 D	Terpenoids	萜类	Monoterpenoids	倍萜	-	2	334302	179773	201798	92382.2	54507.1	79203	7844.92	8619.82	10658.7	228214	236752	147583	127942	117250	235884	11318.4	9436.9	7737.73	209544	296713	270715	133152	70729.9	74821	29354.8	10017.4	27488.2	107337	136570	130823	131440	-	-
Lmcp002302	312.13	180.088	311.123	C12H17N5O5	[M+H]+	N6-(2-Hydroxyethyl)adenosine	N6-(2-羟乙基)腺苷	Nucleotides and derivatives	核苷酸及其衍生物	Nucleotides and derivatives	核苷酸及其衍生物	4338-48-1	2	45122.6	47188.9	59825.4	100118	75099.4	103302	42617	27767.2	42846.9	115533	55847.1	74119.9	70907.4	87855.3	82329.8	23547.8	27401.6	19661.5	68818.7	67678.8	61819.3	120519	166607	155182	175168	31002.6	46110.7	63914.9	59731.4	69872.1	54726.8	-	-
Zmcn003256	917.238	755.19	918.243	C42H46O23	[M-H]-	kaempferol-3-p-coumaroyldiglucoside-7-glucoside	山柰酚-3-香豆酰双葡萄糖苷-7-葡萄糖苷	Flavonoids	黄酮	Flavonols	黄酮醇	-	2	9	9	9	2909.58	10229.1	4463.71	44536.3	51543.4	62092.5	9	9	9	9	9	9	45708.3	58100.7	47419.9	12035.8	15126.4	6727.95	4385.74	5878.89	7345.21	37839.9	44454.7	70066.3	19211.3	20373.4	20916.6	24319.9	-	-
Lmrn001951	181.051	135.043	182.058	C9H10O4	[M-H]-	(S)-2-Hydroxy-3-(4-Hydroxyphenyl)Propanoic Acid	2-羟基-(4-羟基苯基)丙酸	Phenolic acids	酚酸类	Phenolic acids	酚酸类	23508-35-2	3	64772	50068.2	42397.9	53165.6	51947.4	77140.3	13778.9	5310.93	18205.8	58910.4	56827.9	57648.6	91899.1	66783.8	58394.9	12630.3	4931.38	12784.1	57514	50121.6	51495.4	168257	169569	175039	19417.5	9243.55	9088.56	37247	45571.2	40233.6	46468.4	-	-
Jmwn002117	331.103	153.02	332.111	C14H20O9	[M-H]-	2-(3,4-dihydroxyphenyl)ethanediol 1-O-β-D-glucopyranoside	2-(3,4-二羟苯基)乙二醇-1-O-β-D-吡喃葡萄糖苷	Phenolic acids	酚酸类	Phenolic acids	酚酸类	-	2	1.33302e+06	1.26177e+06	976834	721970	605386	614765	958164	679779	692030	1.35782e+06	1.32862e+06	1.00899e+06	634389	836792	683154	1.12582e+06	943881	903538	1.52325e+06	2.04558e+06	1.17261e+06	783846	613303	773782	867198	697739	501498	843670	896376	841545	1.04151e+06	-	-
MWSHY0136	449.108	287.055	448.101	C21H20O11	[M+H]+	Kaempferol-3-O-glucoside (Astragalin)*	山柰酚-3-O-葡萄糖苷(紫云英苷)*	Flavonoids	黄酮	Flavonols	黄酮醇	480-10-4	2	356389	616808	847017	277024	199853	167924	9	9	9	1.24827e+07	2.00823e+07	1.66274e+06	185602	215109	187042	9	9	9	7.92916e+06	9.62022e+06	2.07581e+07	448395	486221	428059	409695	105527	149934	3.80306e+06	3.82028e+06	3.61721e+06	3.02822e+06	C12249	ko00944,ko01110
mws0014	193.051	134.01	194.058	C10H10O4	[M-H]-	Ferulic acid	阿魏酸	Phenolic acids	酚酸类	Phenolic acids	酚酸类	537-98-4	3	81256.5	266359	490504	862058	859889	801530	1.32593e+06	1.20723e+06	1.257e+06	373477	358507	131304	914264	1.05019e+06	927642	669033	954673	868096	274608	134598	110314	590309	837866	1.01943e+06	1.48441e+06	703380	1.79547e+06	556071	572682	679959	670489	C01494	ko00940,ko01100,ko01110
pmn001610	307.264	307.3	308.272	C20H36O2	[M-H]-	Eicosadienoic acid	二十碳二烯酸	Lipids	脂质	Free fatty acids	游离脂肪酸	5598-38-9	3	32982.1	41429.1	29409.1	78380.1	109279	67099.2	36075.3	34493.8	40735.8	49815.1	31714.2	24576.4	62674.2	73284.4	60563.9	39753.7	32859	39154.1	41519.6	40464.5	46262.3	203549	186155	144214	105415	34742.6	71103.9	56698.1	64254.1	72548.9	68821.8	C16525	ko01040
MWS80006	311.223	293.214	312.23	C18H32O4	[M-H]-	9-Hydroperoxy-9Z,11E-Octadecadienoic Acid	9-过氧化羟基-9Z,11E-十八碳二烯酸	Lipids	脂质	Free fatty acids	游离脂肪酸	-	2	112495	94014.3	93018	104357	104003	108878	117533	118711	123284	120598	104732	119783	86212.7	102968	90403.1	105615	126273	136919	97167.1	96331.5	118565	94487	142504	122012	125321	126869	103196	103166	100089	93770.1	119207	-	-
Lmdn004267	357.134	151.044	358.142	C20H22O6	[M-H]-	Epipinoresinol*	表松脂醇*	Lignans and Coumarins	木脂素和香豆素	Lignans	木脂素	24404-50-0	1	5.46882e+06	3.36067e+06	3.18699e+06	260130	214166	139894	2.585e+06	2.89299e+06	2.97689e+06	5.21365e+06	5.08711e+06	5.4454e+06	211754	169775	194596	2.14997e+06	2.79766e+06	1.96398e+06	3.64124e+06	3.11813e+06	2.6842e+06	78295.1	99021.1	243658	4.2688e+06	2.33664e+06	3.54317e+06	2.90417e+06	2.61695e+06	2.26125e+06	2.49493e+06	-	-
mws0982	126.103	68	125.095	C6H11N3	[M+H]+	1-Methylhistamine	1-甲基组胺	Alkaloids	生物碱	Alkaloids	生物碱	501-75-7	3	144173	165033	160912	9	9	9	9	9	9	82064.3	133592	90527.7	9	9	9	9	9	9	125428	163842	118880	9	9	9	9	9	9	73717.7	64598.2	64482.1	57119.8	C05127	ko00340,ko01100
Lmbn005923	277.217	59.0139	278.225	C18H30O2	[M-H]-	Crepenynic acid	顺式十八碳-9-烯-12-炔酸	Lipids	脂质	Free fatty acids	游离脂肪酸	2277-31-8	1	253695	426959	425082	134562	124081	153938	117953	35828	48862.5	345944	510998	344452	158980	134011	157864	137410	72915.7	100879	325253	557710	642226	352379	347448	322593	246448	76776.2	92201.4	234060	282223	283456	301486	C07289	ko00591
Lmmp002080	193.133	105.033	192.126	C11H16N2O	[M+H]+	N-(4-Aminobutyl)benzamide	N-(4-氨基丁基)苯甲酰胺	Alkaloids	生物碱	Alkaloids	生物碱	5692-23-9	2	464903	545484	295788	1.53757e+06	1.22795e+06	872396	2.46363e+06	2.17039e+06	1.9815e+06	317102	285327	296144	1.40411e+06	1.14774e+06	1.6113e+06	2.75137e+06	3.25559e+06	2.65952e+06	541127	568525	349774	1.54828e+06	1.28711e+06	1.48438e+06	1.17615e+06	1.71306e+06	2.16908e+06	1.31777e+06	1.40285e+06	1.41223e+06	1.11577e+06	-	-
HX1254	327.159	151.076	326.152	C20H22O4	[M+H]+	(+)-trans-1,2-dihydrodehydroguaiaretic acid	(+)反式-1,2-二氢脱氢愈创木脂酸	Lignans and Coumarins	木脂素和香豆素	Lignans	木脂素	-	2	9	9	9	1.12785e+06	815778	895746	323263	383386	376898	9	9	9	1.23877e+06	1.00638e+06	1.27996e+06	552134	396680	293094	9	9	9	855749	990311	816109	258662	403002	426649	645724	595469	498615	591044	-	-
zjgp122321	355.103	163.046	354.095	C16H18O9	[M+H]+	4-O-acetyl-3-O-caffeoyl-2-C-methyl-D-erythronate	4-O-乙酰基-3-咖啡酰基-2-甲基-D-赤藓糖酸	Others	其它类	Others	其它	-	1	2.30082e+07	2.21736e+07	2.52966e+07	6.76631e+06	7.20136e+06	6.3427e+06	1.03889e+07	3.62036e+06	1.00105e+07	1.83865e+07	2.51615e+07	2.22754e+07	5.4537e+06	5.94344e+06	5.52672e+06	5.00826e+06	3.2089e+06	5.0075e+06	2.43341e+07	2.51191e+07	2.76817e+07	3.96733e+06	6.48019e+06	6.07439e+06	1.26003e+07	5.14672e+06	5.65006e+06	1.34638e+07	1.04387e+07	1.1829e+07	1.24827e+07	-	-
Lmsp102912	479.176	185.081	478.169	C20H30O13	[M+H]+	2,4,6-Trimethoxyphenyl 1-O-β-D-apiofuranosyl-(1→6)-β-D-glucopyranoside	2,4,6-三甲氧基苯基-1-O-β-D-呋喃芹糖基-(1→6)-β-D-吡喃葡萄糖苷	Others	其它类	Others	其它	-	1	800396	810620	724480	285448	268748	244018	34321.6	55383.3	48009.6	712063	603186	913466	202079	357023	299433	80999.9	50525.5	58586.9	704356	460976	710889	226942	305750	218676	176190	44002.8	37454.5	362723	339850	408631	428038	-	-
mws0093	179.071	146	180.079	C10H12O3	[M-H]-	Coniferyl alcohol	松柏醇	Phenolic acids	酚酸类	Phenolic acids	酚酸类	458-35-5	3	52934.1	46851	70797.5	147942	126397	146117	410403	735134	877837	108417	73896.2	102144	177840	192405	237829	258305	389381	657960	62898.9	59199.2	33287.6	77088.3	114100	175104	838609	284445	962417	182803	155363	196722	195959	C00590	ko00940,ko00998,ko01100,ko01110
mws0064	287.056	135	288.063	C15H12O6	[M-H]-	Eriodictyol (5,7,3',4'-Tetrahydroxyflavanone)	圣草酚	Flavonoids	黄酮	Flavanones	二氢黄酮	552-58-9	1	58618.2	104572	96976.8	18457.5	3465.28	6871.6	5854.74	8070	12518.7	637673	760617	258058	7679.22	5710.78	7415.79	3528.81	6936.93	14091.4	4.4528e+06	1.77285e+06	2.7574e+06	40806.9	19325.8	22122.3	24169.6	15350.1	3403.92	359294	448695	421283	369501	C05631	ko00941,ko01100,ko01110
mws4173	207.065	192.045	206.058	C11H10O4	[M+H]+	5,7-Dimethoxycoumarin (Limettin)(Citropten)	5,7-二甲氧基香豆素 (柠檬内酯)(柠檬油素)	Lignans and Coumarins	木脂素和香豆素	Coumarins	香豆素	487-06-9	3	9	9	9	506616	588313	478524	20312.5	50748.2	33561	9	9	9	565633	487360	622339	9	9	9	9	9	9	464656	526873	389910	9	9	9	128812	149888	159033	129417	-	-
Lmtn004049	263.129	204.115	264.136	C15H20O4	[M-H]-	Abscisic acid	脱落酸	Organic acids	有机酸	Organic acids	有机酸	21293-29-8	1	193554	167085	279878	23480	17666.6	14442.7	59224.8	65042.1	76858.2	344285	274529	451362	16469.2	24695.6	28807.7	131177	146054	106877	386403	485667	436449	9909.65	22267.5	28886.3	737634	128101	127410	147313	178415	188849	183288	C06082	ko00906,ko01100,ko01110,ko04075
HJN041	451.124	289.072	452.131	C21H24O11	[M-H]-	Epicatechin glucoside	表儿茶素苷	Flavonoids	黄酮	Flavanols	黄烷醇类	-	2	630976	336083	344761	61140.7	51534	46032.7	618516	203590	240258	335353	423937	137348	52679.3	41367.9	69575.4	521714	251439	476318	644238	1.08079e+06	809393	39265.4	81681.6	81170.1	279716	221398	555583	226440	245494	261908	290958	-	-
pme0295	146.081	86	145.074	C6H11NO3	[M+H]+	4-Acetamidobutyric acid	4-乙酰氨基丁酸	Organic acids	有机酸	Organic acids	有机酸	3025-96-5	3	202294	242903	261258	9	9	9	153286	219098	340474	249435	263967	228178	9	9	9	9	9	9	440750	515759	503027	176864	231114	275912	218479	217614	343575	209143	188754	189972	160468	C02946	ko00330,ko01100
pmb3081	288.997	97	290.004	C6H11PO11	[M-H]-	Glucarate O-Phosphoric acid	磷酸葡萄糖酸	Others	其它类	Saccharides	糖类	-	3	806884	686452	640219	5.85545e+06	1.29065e+07	1.27154e+07	8.99366e+06	1.17186e+07	6.13769e+06	1.04074e+06	888495	2.11037e+06	4.3936e+06	7.39652e+06	9.96634e+06	1.17621e+07	1.33338e+07	9.97961e+06	823464	795394	683878	1.3212e+07	1.15612e+07	1.0652e+07	8.93448e+06	1.0917e+07	9.39383e+06	1.01316e+07	1.09687e+07	1.299e+07	1.19888e+07	-	-
pmb0725	669.181	331.081	668.174	C33H32O15	[M+H]+	Tricin-7-O-(2''-feruloyl)glucoside	苜蓿素-7-O-(2''-阿魏酰)葡萄糖苷	Flavonoids	黄酮	Flavones	黄酮	-	3	9	3194.22	2397.68	42889.5	120887	52856.8	1881.71	15323.2	1787.7	9	9	9	40206.9	28538.9	73712.1	9	9	9	9	9	9	106869	57996	48066	9	9	9	26840.8	27446.5	29957.8	22978.3	-	-
mws0609	344.04	150	345.047	C10H12N5O7P	[M-H]-	Guanosine 3',5'-cyclic monophosphate	鸟苷 3',5'-环单磷酸	Nucleotides and derivatives	核苷酸及其衍生物	Nucleotides and derivatives	核苷酸及其衍生物	7665-99-8	1	42369.3	62547.2	109978	43883.1	42373.9	64398.8	59539.1	89462.8	113692	146072	94862.7	128258	44006.1	32335.7	47045	42169.5	34886.2	72228.1	114174	67237.6	62753.5	49748	47843.9	65493.4	111747	51002.8	101617	65723.7	75479.9	85628.4	74926.1	C00942	ko00230,ko01100
Lmmp002463	625.176	317.065	624.169	C28H32O16	[M+H]+	Sexangularetin-3-O-glucoside-7-O-rhamnoside	3,5,7,4'-四羟基-8-甲氧基黄酮-3-O-葡萄糖苷-7-O-鼠李糖苷	Flavonoids	黄酮	Flavonols	黄酮醇	-	2	1.37731e+06	822511	875928	112794	91039.5	105441	1.14991e+06	874158	1.68616e+06	1.56463e+06	1.21859e+06	1.26772e+06	77624	103492	113758	1.93596e+06	1.24389e+06	2.19893e+06	807838	670950	1.11378e+06	92021.8	102565	150351	1.14888e+06	1.33962e+06	1.31185e+06	692043	632451	705654	552309	-	-
pmn001691	327.218	291.198	328.225	C18H32O5	[M-H]-	9,12,13-Trihydroxy-10,15-octadecadienoic acid	9,12,13-三羟基-10,15-十八碳二烯酸	Lipids	脂质	Free fatty acids	游离脂肪酸	-	3	24192.3	11932.3	8525.93	9	9	9	24623.7	11207.6	19091.8	20833.8	19626.3	24760.7	9	9	9	21384.6	18974.7	21651.4	19857.2	20153.8	16476.2	9	9	9	7448.11	16284.6	11593.4	12751.4	15343.5	11994.9	13066.9	-	-
Lmgp002501	474.161	312.11	473.153	C20H27NO12	[M+H]+	Dhurrin-6'-O-Glucoside	蜀黍苷-6'-O-葡萄糖苷	Alkaloids	生物碱	Phenolamine	酚胺	-	2	727038	306337	411918	1.79199e+06	1.59851e+06	2.37282e+06	795956	692462	828662	306757	214143	269692	2.16787e+06	2.25638e+06	3.10593e+06	689324	893249	616512	608379	1.35693e+06	1.96235e+06	2.96275e+06	2.12097e+06	2.58377e+06	1.25884e+06	706394	1.18964e+06	1.13921e+06	1.28268e+06	1.23482e+06	995792	-	-
Lmln010063	205.158	189.129	206.167	C14H22O	[M-H]-	2,6-Di-tert-butylphenol*	2,6-二叔丁基苯酚*	Phenolic acids	酚酸类	Phenolic acids	酚酸类	128-39-2	1	70408.5	73107.2	74931.9	37569.1	32342.1	34870	37493.1	41311.6	55562.3	67297.8	73620.4	68548	38609.5	40992.6	45863.6	42700.7	38472	42890.3	62579.8	69234.6	74069.6	43390	48194.4	45374.4	53619.2	54123.5	37621.1	39155.3	40854.1	40768.2	49388.3	-	-
pmb3064	499.146	163.2	500.153	C22H28O13	[M-H]-	3-O-p-Coumaroylquinic acid-O-glucoside	3-O-对香豆酰奎宁酸-O-葡萄糖苷	Phenolic acids	酚酸类	Phenolic acids	酚酸类	-	3	33119.3	26493.5	20327.9	4212.37	3727.63	6216.39	20052.3	18118.4	27735.7	31956.1	24772.1	14467.7	5683.56	8163.33	11885.5	20050.4	20600.8	17325.7	19816.4	24003	21753.5	9	9	9	23235.4	20517.3	22296.4	21265.9	22002.4	26941.7	22548.5	-	-
HX1367	147.043	91.0556	146.037	C9H6O2	[M+H]+	coumarin(ISO2)	香豆素(ISO2)	Lignans and Coumarins	木脂素和香豆素	Coumarins	香豆素	-	1	5.05233e+06	5.2334e+06	5.97941e+06	4.08992e+06	3.1694e+06	3.11107e+06	4.56515e+06	1.29108e+06	2.5821e+06	6.94727e+06	5.74389e+06	6.70296e+06	3.40851e+06	3.27989e+06	3.2519e+06	2.59441e+06	1.95452e+06	4.30737e+06	7.57627e+06	6.39223e+06	6.144e+06	2.58502e+06	2.77168e+06	3.38032e+06	3.76533e+06	3.35202e+06	1.65199e+06	2.98907e+06	3.31831e+06	3.67207e+06	2.8804e+06	-	-
Lmhn002926	279.05	163.04	280.058	C13H12O7	[M-H]-	p-Coumaroylmalic acid	对香豆酰苹果酸	Phenolic acids	酚酸类	Phenolic acids	酚酸类	-	3	371624	392055	319617	9	9	9	29328.4	18971.4	20549	322462	408726	203456	9	9	9	9	9	9	397977	438192	529871	9	9	9	29542.4	24084	27019.5	77572.8	99982.4	92705.1	83831.6	-	-
mws0061	463.088	300	464.096	C21H20O12	[M-H]-	Quercetin-3-O-galactoside (Hyperin)	槲皮素-3-O-半乳糖苷 (金丝桃苷)	Flavonoids	黄酮	Flavonols	黄酮醇	482-36-0	1	367125	406564	514111	185677	132329	130376	141554	138961	183146	1.26009e+07	1.55969e+07	4.21526e+06	195427	176231	205045	324070	219046	386176	1.0666e+07	1.30024e+07	1.71962e+07	445456	392062	216721	194911	204161	126147	4.77107e+06	5.22611e+06	6.21329e+06	5.41804e+06	C10073	-
Lmlp005236	451.123	289.083	450.116	C21H22O11	[M+H]+	Dihydrokaempferol-3-O-glucoside	二氢山柰酚-3-O-葡萄糖苷	Flavonoids	黄酮	Flavanonols	二氢黄酮醇	1049-08-8	3	154218	149360	96692.4	27942.6	17225.1	17386.6	9	9	9	489720	691904	112976	9	16372.1	24426.1	9	9	9	3.31701e+06	1.96666e+06	3.63196e+06	71213.6	76318.6	28634.1	9	9	9	670458	783102	603512	656188	-	-
pmb0752	369.118	177.1	368.111	C17H20O9	[M+H]+	3-O-Feruloylquinic acid	3-O-阿魏酰奎宁酸	Phenolic acids	酚酸类	Phenolic acids	酚酸类	1899-29-2	3	2.07749e+06	2.13306e+06	2.06721e+06	9	9	9	29314.9	13611.4	15567.9	1.6636e+06	2.05716e+06	2.37993e+06	9	9	9	10299.4	22937.6	36168	2.51806e+06	2.23092e+06	2.06313e+06	9	9	9	17153.4	13224	14357.3	622692	740772	698034	576628	C02572	-
pmb3075	319	145.1	320.09	C16H16O7	[M-H]-	3-O-p-Coumaroylshikimic acid	3-O-对香豆酰莽草酸	Phenolic acids	酚酸类	Phenolic acids	酚酸类	-	3	109652	120704	130947	54033.9	42540.3	39215.2	90794.8	3079.94	25617.8	75506.4	71506.6	90593.6	10287.2	23787	26437.7	105103	43267.7	58336.9	132827	146055	55617.7	15307.9	15095.4	13269.6	100826	44003	58372.9	72961.4	82023.4	88004	95388.4	-	-
pme0436	577.135	407.076	578.142	C30H26O12	[M-H]-	Procyanidin B3	原花青素 B3	Tannins	鞣质	Proanthocyanidins	原花青素	23567-23-9	1	292868	56758.8	126687	423542	329985	273414	1.03268e+06	981224	570230	225168	260750	343582	224086	175224	262535	1.47312e+06	559849	1.47299e+06	59660.2	46844	57271.8	130350	263858	277335	910305	1.02891e+06	552696	359486	440187	349718	417108	-	-
pmn001416	451.103	341.06	452.111	C24H20O9	[M-H]-	Catechin-(7,8-bc)-4α-(3,4-dihydroxyphenyl)-dihydro-2-(3H)-one	儿茶素-(7,8-bc)-4α-(3,4-二羟基苯基)-二氢-2-(3H)-酮	Flavonoids	黄酮	Flavanols	黄烷醇类	-	2	582485	212689	284155	45434.4	61285.1	30816.9	155222	40186.1	65162.8	231955	373899	105074	34404.4	10856.8	43789.4	123203	61291.1	107761	298238	542817	488354	10653.3	48656.1	40058.9	59395.9	71392.1	111251	190536	158581	193959	157863	-	-
pma6460	337.09	163.04	338.1	C16H18O8	[M-H]-	4-O-p-Coumaroylquinic acid	4-O-对香豆酰奎宁酸	Phenolic acids	酚酸类	Phenolic acids	酚酸类	32451-86-8	3	369843	321012	313897	123067	87256.8	91417.6	103650	20044.3	75281.5	232640	435645	177472	67418.1	71088.1	51358.3	51594	36313.7	72564.4	268983	341490	333950	78999.7	77032.2	118639	139313	38453.4	74967.6	192109	215528	168400	214221	C10441	-
Lmdn001925	537.198	375.152	538.205	C26H34O12	[M-H]-	Olivil-4'-O-glucoside	橄榄树脂素-4'-O-葡萄糖苷	Lignans and Coumarins	木脂素和香豆素	Lignans	木脂素	76880-93-8	2	1.20704e+06	1.12744e+06	1.00849e+06	546245	550351	525253	343854	381777	1.17003e+06	1.09164e+06	935274	1.12182e+06	572846	545627	629463	414099	466566	230053	936641	1.00547e+06	877341	514927	539250	494990	899554	448987	597073	742961	870812	946013	960211	-	-
Zmdn002353	451.126	289.073	452.132	C21H24O11	[M-H]-	Epicatechin-6-C-β-D-glucopyranoside*	表儿茶素-6-C-β-D-葡萄糖苷*	Flavonoids	黄酮	Flavanols	黄烷醇类	-	2	95643.8	34669.7	54504.1	64518.8	56778.9	46646	105585	30669.5	43756.8	74382	67993.7	16374.6	75687.7	49618.8	77391.7	74534.1	35185.9	43769.5	74441.2	94008.2	80363.5	49155.2	94757.1	79647.1	47872.9	36186.8	93364.2	46626.5	57000.7	61535.6	54602.8	-	-
Smjp003858	369.09	319.06	368.09	C20H16O7	[M+H]+	taiwanin H	台湾脂素 H	Lignans and Coumarins	木脂素和香豆素	Lignans	木脂素	-	3	230730	288935	261523	9	9	9	9	9	9	351088	236450	349500	9	9	9	16160.2	18406.8	15867.5	208601	167828	201959	9	9	9	9	9	9	111501	93511.3	88571.4	88704.7	-	-
MWS0552	239.202	223.026	240.209	C15H28O2	[M-H]-	Cis-10-Pentadecenoic Acid(C15: 1)	顺-10-十五碳烯酸	Lipids	脂质	Free fatty acids	游离脂肪酸	84743-29-3	2	1.3942e+06	1.34213e+06	1.54123e+06	1.41871e+06	1.03214e+06	1.60034e+06	1.12074e+06	1.15979e+06	1.25922e+06	1.49732e+06	1.4393e+06	1.61119e+06	1.39718e+06	1.50279e+06	1.69458e+06	1.1768e+06	1.19246e+06	1.14899e+06	1.55498e+06	1.65786e+06	1.97057e+06	1.78042e+06	1.56789e+06	1.52045e+06	1.30997e+06	1.13533e+06	1.36321e+06	1.40561e+06	1.05799e+06	1.25361e+06	1.25651e+06	-	-
MWSmce675	271.083	108.022	272.09	C12H16O7	[M-H]-	Arbutin	熊果苷	Phenolic acids	酚酸类	Phenolic acids	酚酸类	497-76-7	1	68488.7	72133.1	65295.6	54587.7	48499.4	54528	62139.9	52249.4	45921.1	76219.2	86527.3	78247.4	52717.6	56919.5	56710.5	75794.1	78329	60619.2	71906.1	66915.4	71022.3	72277.8	65177	87079.5	41698.7	46110.9	63743.8	47566.1	59400	62424.4	59570.8	C06186	ko00010
Smgp004575	465.1	303.05	464.096	C21H20O12	[M+H]+	Quercetin-5-O-β-D-glucoside*	槲皮素-5-O-β-D-葡萄糖苷*	Flavonoids	黄酮	Flavonols	黄酮醇	-	1	6.57962e+06	4.35776e+06	5.64155e+06	635873	472362	380282	289579	305628	407923	7.94353e+07	8.26139e+07	4.18802e+07	478874	450101	478304	492848	263124	613276	7.09238e+07	7.37387e+07	8.71993e+07	1.15492e+06	810710	631757	572718	383604	532949	1.87623e+07	2.17458e+07	1.64046e+07	1.95156e+07	-	-
pmb2657	289.1	97.1	290.123	C10H18N4O6	[M-H]-	Argininosuccinic acid	精氨基琥珀酸	Organic acids	有机酸	Organic acids	有机酸	2387-71-5	3	216332	200024	241695	1.41165e+06	3.29168e+06	3.81957e+06	2.19349e+06	1.54608e+06	1.86183e+06	345110	254508	777139	792567	1.72336e+06	2.33252e+06	2.20586e+06	2.19255e+06	1.48142e+06	303191	305662	308263	3.10503e+06	2.8505e+06	2.46257e+06	2.42306e+06	1.41682e+06	1.16871e+06	1.97436e+06	2.61157e+06	2.31702e+06	2.43999e+06	C03406	ko00220,ko00250,ko01100,ko01110,ko01230
Lmcn004052	643.24	417.156	644.247	C33H40O13	[M-H]-	Buddlenol D	醉鱼草醇 D	Phenolic acids	酚酸类	Phenolic acids	酚酸类	97465-75-3	1	124148	113964	135177	40906.8	92608.8	55157.3	593102	1.09339e+06	782727	161106	104180	123649	25640.7	33857.6	44352.2	347480	544018	443668	92945.2	196506	76917.4	22226.8	34859.4	40236.8	665262	734549	712427	193000	236769	241263	254682	-	-
Cmqn003939	741.263	501.172	742.268	C34H46O18	[M-H]-	Syringaresinol-4,4'-O-bis-β-D-glucoside; Liriodendrin	丁香树脂酚-4,4'-O-双葡萄糖苷；鹅掌楸苷	Lignans and Coumarins	木脂素和香豆素	Lignans	木脂素	573-44-4	3	15283.2	8840.57	13547.6	9	9	9	23318	23531.6	20722.1	8253.97	22440.9	9405.88	1765.27	2348.22	5289.85	28448	29578.5	37391.3	13200.5	11237.3	20444.7	5920.01	1763.35	2335.33	9427.87	26362.3	32512.2	11196.4	12417.5	14185.6	11180.2	-	-
pme2074	322.401	129.7	323.21	C18H29NO4	[M-H]-	Jasmonoyl-L-Isoleucine	茉莉酰-L-异亮氨酸	Amino acids and derivatives	氨基酸及其衍生物	Amino acids and derivatives	氨基酸及其衍生物	120330-93-0	3	56662	17099.9	7955.29	2416.38	3543.93	6716.92	5141.56	1570.08	563.112	10963.4	10925.9	30399.2	21001.4	31566.5	27327.6	6952.3	3746.47	6977.9	19811.6	17200.6	14377.4	1597.4	3763.96	3576.34	5505.83	1545.28	8582.06	10553	11705.5	13692.9	11138.2	C18699	ko04075
HJN016	623.239	460.177	624.247	C36H36N2O8	[M-H]-	Cannabisin D	大麻酰胺 D	Alkaloids	生物碱	Alkaloids	生物碱	-	2	11279.8	6153.64	6838.02	26527.1	5659	83751.7	5.70012e+06	7.72366e+06	1.35855e+06	8629.87	8999.39	9	16176.2	20156.6	80361.5	1.01145e+07	9.83579e+06	3.04399e+06	4292.6	15600.6	17251.8	18275.3	103439	453858	4.56945e+06	4.12866e+06	9.30594e+06	1.48609e+06	1.92748e+06	1.84324e+06	1.63566e+06	C17908	-
Jmzn002987	609.18	447.15	610.19	C28H34O15	[M-H]-	Magnoloside E	Magnoloside E	Lignans and Coumarins	木脂素和香豆素	Lignans	木脂素	-	1	3.22339e+06	2.99746e+06	3.29979e+06	372739	655984	677653	1.32366e+07	1.18811e+07	9.8947e+06	3.03101e+06	3.03498e+06	3.01071e+06	380815	344001	531720	17864467	1.37296e+07	1.61144e+07	3.07524e+06	2.56131e+06	3.03191e+06	659413	429945	764761	1.32061e+07	1.30336e+07	1.17746e+07	3.36991e+06	4.47063e+06	4.18478e+06	4.038e+06	-	-
MWS2430	241.218	241.211	242.225	C15H30O2	[M-H]-	13-methylmyristic acid	13-甲基十四烷酸	Lipids	脂质	Free fatty acids	游离脂肪酸	2485-71-4	2	967233	602310	238799	236177	268207	303753	289064	298163	800389	952468	330171	526842	727416	320815	383765	331119	334687	374797	1.09072e+06	551102	672089	919483	546389	517073	494436	418542	933830	530334	700019	664842	666933	-	-
pmb2795	177	145	178.063	C10H10O3	[M-H]-	4-Methoxycinnamic acid	4-甲氧基肉桂酸	Phenolic acids	酚酸类	Phenolic acids	酚酸类	830-09-1	3	80267.8	90250.7	112474	92086.8	141310	64289.4	35627	58351.5	56536.2	168303	101139	170538	87296	86978.9	75182.8	31146.8	28397.1	61514.2	135827	98535.3	154802	62701.6	121722	120282	82166.2	40183.9	84474.1	81838.2	97017.1	103512	108118	-	-
Zmyn000108	209.031	85.0294	210.038	C6H10O8	[M-H]-	D-Saccharic acid	D-蔗糖酸	Others	其它类	Saccharides	糖类	87-73-0	3	134383	140835	183680	1.13056e+06	626019	540264	158914	221260	190052	287659	179939	235063	928722	899876	280594	226756	219058	249744	198738	254130	231197	601613	823908	923050	222744	258008	286235	228089	284395	293248	298725	C00818	ko00053,ko01100
Hmqn000843	301.093	123.008	302.1	C13H18O8	[M-H]-	Tachioside	它乔糖苷	Phenolic acids	酚酸类	Phenolic acids	酚酸类	109194-60-7	2	2.35413e+06	1.94241e+06	2.28483e+06	847270	866432	892313	1.71168e+06	1.50177e+06	1.89797e+06	2.53922e+06	2.04626e+06	2.49471e+06	889004	770718	814388	2.17191e+06	2.14039e+06	2.2519e+06	1.88162e+06	2.00638e+06	1.67914e+06	819302	893141	872554	1.5177e+06	1.90593e+06	1.93317e+06	1.24785e+06	1.59881e+06	1.57163e+06	1.63339e+06	-	-
MWSslk097	195.065	163.04	194.058	C10H10O4	[M+H]+	Dimethyl phthalate	邻苯二甲酸二甲酯	Phenolic acids	酚酸类	Phenolic acids	酚酸类	131-11-3	2	84299.3	80158.4	94553.9	60522.2	39858.7	91117.3	48753.8	56669.5	42592.1	71939.7	90770.7	85850.8	49234.7	52751.1	100485	65585	61401.2	58582	84569.8	73062.3	86677.4	80545.6	64593.5	62516.6	68273.1	78076.9	71477.1	56189.1	70630.5	74687.4	67610.6	C11233	-
mws2523	421.075	241.1	422.083	C12H23O14P	[M-H]-	Trehalose 6-phosphate	海藻糖-6-磷酸	Others	其它类	Saccharides	糖类	4484-88-2	3	62990.8	76175.4	69815.7	55269.5	68454.2	70391.1	63599.8	93948	62210.3	98932.9	73485.1	98625.4	67484.3	57972.6	55809.9	66441	78713.6	82503.7	92111.8	79937.8	97019.2	117149	91351.2	82741.5	90668.8	66895.3	100404	59206.1	67786.2	74043.2	57606.1	C00689	ko00500,ko01100,ko01110
mws1015	339.072	177.019	340.079	C15H16O9	[M-H]-	Esculin (6,7-Dihydroxycoumarin-6-O-glucoside)*	秦皮甲素; 6,7-二羟基香豆素-6-O-葡萄糖苷*	Lignans and Coumarins	木脂素和香豆素	Coumarins	香豆素	531-75-9	1	6.18691e+06	3.99595e+06	2.42325e+06	42294	30827.1	21697.5	82238.7	133021	79550.3	2.37249e+06	2.89463e+06	1.16916e+06	19592.4	32697.3	46097.7	131646	140927	109651	3.31399e+06	3.65424e+06	2.96469e+06	79129.1	83871.4	93976.3	72172.6	101123	101883	1.30367e+06	1.34646e+06	1.26209e+06	1.62631e+06	C09264	-
Ymjm000152	271.081	108.021	272.09	C12H16O7	[M-H]-	p-Hydroxypheny-β-D-allopyranoside	对羟基苯-β-D-别吡喃糖苷	Phenolic acids	酚酸类	Phenolic acids	酚酸类	-	1	73917.1	67172.5	59116.4	52682.2	51134.9	49531	59658	57729.2	45690.1	80282.3	73692.4	78952.8	52820.8	67854	54688.2	84787.8	81684.6	67231.9	66414.6	65278.9	66809.8	68367.5	66169.9	80816.8	50529.8	48047.2	72306.4	51648.6	60586.3	68937.9	64200.4	-	-
Zmdp001647	247.129	184.097	246.122	C10H18N2O5	[M+H]+	γ-Glutamyl-L-valine	γ-谷氨酰胺缬氨酸	Amino acids and derivatives	氨基酸及其衍生物	Amino acids and derivatives	氨基酸及其衍生物	-	2	20511.5	26009.6	45499.1	8189.82	8899.55	18087.4	21855.3	11119.3	13183.4	52164	31555.9	47434.5	9646.86	11829.3	17894.9	37606.4	25451.5	30978.9	83766	85909.3	85735.7	65096.9	38487.2	58496.4	73613.9	26023.5	39061.7	33262.2	44101.5	42389.4	39741.5	-	-
Hmln001836	651.159	489.118	652.164	C29H32O17	[M-H]-	Kaempferol-3-O-(6''-Acetyl)glucosyl-(1→3)-Galactoside	山柰酚-3-O-(6''-乙酰)葡萄糖基-(1→3)-半乳糖苷	Flavonoids	黄酮	Flavonols	黄酮醇	-	2	130356	416486	341667	13872.2	23023.2	26997.4	14901.3	27403.9	15529.7	251529	249678	164629	9	9	9	37010.1	14904.9	15616	342493	397925	362676	34818.2	31047.2	32581.5	12350.6	27358.1	17189.4	40797.4	47134.7	48270.7	54705.4	-	-
Lhmp110118	361.164	161.06	360.157	C20H24O6	[M+H]+	Magnostellin D	Magnostellin D	Others	其它类	Others	其它	-	1	798666	660089	595270	72283.8	76520.1	50130.3	622230	487554	469806	535902	436048	545318	49074.3	67882.5	41906.3	823920	608798	747327	519072	577676	372419	65794	71015.3	72301	331758	770966	495366	268500	237280	308045	245121	-	-
pmb3072	481.135	319.3	482.142	C22H26O12	[M-H]-	3-O-p-Coumaroylshikimic acid-O-glucoside	3-O-对香豆酰莽草酸-O-葡萄糖苷	Phenolic acids	酚酸类	Phenolic acids	酚酸类	-	3	9	9	9	47579.8	51460.4	54669.9	142579	210973	119548	10624.3	9	11993	60153.8	39467.5	40071	164726	149173	141962	9	9	9	56642.6	11120.8	46149.6	62360.2	122666	111940	56535.3	68445	68612.2	76165.5	-	-
pme0534	195.051	75.0095	196.058	C6H12O7	[M-H]-	Gluconic acid	葡萄糖酸	Others	其它类	Saccharides	糖类	526-95-4	3	552639	619611	568952	885503	1.01282e+06	904424	805040	993253	1.28955e+06	736741	645277	783609	824770	742665	653366	934319	1.44997e+06	1.13521e+06	679559	721060	879864	996214	956505	1.26625e+06	1.24769e+06	1.31271e+06	1.3545e+06	658519	817979	815382	884138	C00257	ko00030,ko01100,ko01110,ko01200
Lhhp102923	327.157	137.057	326.152	C20H22O4	[M+H]+	(7'R,8'R)-7'8'-dihydro-7'-(5'-hydroxy-3'-methoxphenyl)-3-methoxy-8'-methyl-1-(E)-propenylbenzof-uran	(7'R,8'R)-7'8'-二氢-7'-(5'-羟基-3’-甲氧基苯基)-3-甲氧基-8’-甲基-1-(E)-丙烯基苯并呋喃	Lignans and Coumarins	木脂素和香豆素	Lignans	木脂素	-	2	98806.2	45105.4	164405	99305.9	132471	111428	298044	329985	332301	174389	131630	169996	77313.1	52638.2	66181.1	178918	224409	290528	9	9	9	94391.1	54868.6	118077	276893	348728	379381	164966	129045	128636	142163	-	-
Lmdn002671	785.251	623.223	786.258	C35H46O20	[M-H]-	Purpureaside C	洋地黄叶苷 C	Phenolic acids	酚酸类	Phenolic acids	酚酸类	108648-07-3	1	855064	460870	9	2.04154e+06	1.96033e+06	1.80872e+06	2.92204e+06	2.11891e+06	2.8411e+06	9	824255	402983	1.89157e+06	2.28835e+06	2.28477e+06	2.71102e+06	3.01649e+06	1.42383e+06	1.20765e+06	1.7374e+06	2.18667e+06	1.8616e+06	2.08489e+06	1.42013e+06	2.62193e+06	2.26739e+06	2.23846e+06	1.46927e+06	1.79648e+06	1.88024e+06	1.52452e+06	C10488	-
Hmzp006046	533.17	371.11	532.158	C26H28O12	[M+H]+	Sesaminol 2-O-Beta-D-Glucoside	芝麻素酚-2-O-β-D-葡萄糖苷	Lignans and Coumarins	木脂素和香豆素	Lignans	木脂素	153512-13-1	2	55164.5	74473.5	27571.7	9	9	9	9	9	9	69240.2	33876.9	39622.5	9	9	9	9	9	9	74260.9	93423.6	41710.6	9	9	9	9	9	9	28746	28042.7	30131.4	36281.4	-	-
Lmhn002895	487.09	193.06	488.096	C23H20O12	[M-H]-	Feruloylcaffeoyltartaric acid	阿魏酰咖啡酰酒石酸	Phenolic acids	酚酸类	Phenolic acids	酚酸类	-	2	125086	147165	150678	9	9	9	9448.3	5356.73	13584	108630	149898	81854	5363.2	9	4675.5	9	9	9	148127	232811	145361	10684.7	10080.6	6495.9	5258.34	11883.3	7114.71	60832.8	76454.6	81822.7	75861.9	-	-
pme3083	164.04	120	165.043	C8H7NO3	[M-H]-	2-(Formylamino)benzoic acid	2-(甲酰氨基)苯甲酸	Phenolic acids	酚酸类	Phenolic acids	酚酸类	3342-77-6	3	68145.5	91332.8	131823	188703	231323	192607	820013	617379	396266	79711.1	76694.9	101601	202606	214615	245239	418777	658416	353099	84320.7	77552.4	98595.5	115044	195770	241437	531676	430203	805814	157774	204895	206042	179744	C05653	ko00380,ko01100
pme1194	228.098	112	227.091	C9H13N3O4	[M+H]+	2'-Deoxycytidine	2'-脱氧胞苷	Nucleotides and derivatives	核苷酸及其衍生物	Nucleotides and derivatives	核苷酸及其衍生物	951-77-9	3	42003	26720.4	59721.1	174422	119394	168498	79003.1	76560.8	80645.9	67319.4	61479.8	105486	128908	138215	166374	102065	77654.9	51309.2	71714.3	53169.1	46766.5	321780	827845	687286	70825.9	73194	93680.5	143421	170105	126200	151158	C00881	ko00240,ko01100,ko02010
Jmzn006005	177.055	117.04	178.063	C10H10O3	[M-H]-	3,4-Methylenedioxy cinnamyl alcohol	3,4-亚甲二氧肉桂醇	Lignans and Coumarins	木脂素和香豆素	Lignans	木脂素	58095-76-4	3	191100	188679	250478	175166	238497	124719	108968	128909	143690	351526	284963	363465	153562	172950	128000	97568	91110.8	169913	272328	181097	312117	113389	206718	215994	164894	90313.4	172183	171916	198189	206241	232436	-	-
HX1251	327.155	137.06	326.152	C20H22O4	[M+H]+	Austrobailignan-5	木兰藤木脂素-5	Lignans and Coumarins	木脂素和香豆素	Lignans	木脂素	-	1	9	9	9	164962	141157	175005	61061.8	102125	105124	9	9	9	128188	131704	130628	90470.6	69255.4	69768.4	9	9	9	120831	150166	163746	31917.6	85412.4	99781.9	103719	99125.6	95441.7	124812	-	-
mws1505	283.098	135	284.105	C17H16O4	[M-H]-	Phenethyl caffeate	咖啡酸苯乙酯	Phenolic acids	酚酸类	Phenolic acids	酚酸类	104594-70-9	3	20280.7	22745.9	20877.6	16204.8	18209.5	14442.1	10565.2	13381.2	26550.8	33780.8	39785	37047.8	9811.41	5197.55	15509.9	9455.25	14749.8	7229.08	24726.7	28299.6	20909.8	5644.29	11030.6	16061.1	11330	11591.9	14787.3	12538.8	14431.7	15186.5	16977.1	C10484	-
HX1403	237.077	207.037	236.069	C12H12O5	[M+H]+	5,7,8-trimethoxycoumarin	5,7,8-甲氧基香豆精	Lignans and Coumarins	木脂素和香豆素	Coumarins	香豆素	-	3	9	9	9	42131.7	39658.7	29884.2	9	9	9	9	9	9	42968.7	31740.5	62547.3	9	9	9	9	9	9	43060.8	62369.9	53081.5	9	9	9	50303.9	48010.8	62243.1	59219.4	-	-
Lhfp110801	233.153	105.069	232.146	C15H20O2	[M+H]+	Ligularone	橐吾烯酮	Terpenoids	萜类	Sesquiterpenoids	倍半萜	4234-94-0	2	9	45939.7	49579.1	186731	248528	169686	172921	227554	357059	37400.7	9	26428.9	104187	112088	112814	97757.2	95648.8	118053	44367	19578.5	26778.5	74351.1	124889	167895	167258	113687	195437	98964.2	114827	123120	133804	-	-
pmb0864	426.262	285.242	425.254	C19H40NO7P	[M+H]+	LysoPE 14:0*	溶血磷脂酰乙醇胺 14:0*	Lipids	脂质	LPE	溶血磷脂酰乙醇胺	-	3	12609	9353.89	6302.18	24458.7	28245.7	43851	8697.07	3446.02	10824	4595.93	8136.86	11365	36187.9	30900.6	43484.3	7187.52	6286.18	8475.5	5545.53	6769.64	8904.39	26083.6	50871.7	32865	12645	11640.8	12445	27766.3	20575.3	24871	26392.6	-	-
Lmqp003013	387.201	149.096	386.194	C19H30O8	[M+H]+	Citroside A	柑橘苷 A	Terpenoids	萜类	Terpene	萜类	120330-44-1	3	3.52584e+06	1.74762e+06	1.49095e+06	127486	171340	111211	235893	153719	170890	3.79386e+06	4.44271e+06	2.51048e+06	114501	120598	236296	232086	419401	276359	2.51931e+06	2.16296e+06	1.88912e+06	274634	218231	130566	158602	194886	273566	645962	690444	617286	814220	-	-
Jmwn002172	315.11	135.04	316.116	C14H20O8	[M-H]-	3,4-dihydroxyphenylethanol-β-D-glucopyranoside	3,4-二羟基苯乙醇-β-D-吡喃葡萄糖苷	Phenolic acids	酚酸类	Phenolic acids	酚酸类	-	1	2.4295e+07	2.06333e+07	2.35061e+07	1.31305e+07	1.16793e+07	1.37589e+07	5.01995e+06	4.16703e+06	3.72153e+06	2.98529e+07	2.30666e+07	3.76364e+07	1.65435e+07	1.50653e+07	1.50158e+07	4.95583e+06	4.68885e+06	5.24636e+06	1.96149e+07	2.05322e+07	2.74281e+07	1.07174e+07	1.62886e+07	1.32085e+07	9.0562e+06	5.02843e+06	8.28393e+06	1.48595e+07	2.00613e+07	1.84998e+07	1.91296e+07	-	-
pme2117	426	159	427.029	C10H15N5O10P2	[M-H]-	Adenosine 5'-diphosphate	腺苷-5'-二磷酸	Nucleotides and derivatives	核苷酸及其衍生物	Nucleotides and derivatives	核苷酸及其衍生物	58-64-0	3	26593.3	17588.7	25352.6	31836.7	32372.3	33177.8	80166.6	95748.3	84214.8	21520.6	12061.7	34462.7	30786.5	27763.1	34531.7	79201.2	94627.3	100510	24188.4	22583	29949.2	52909.8	41641.6	61095.5	131675	138758	121479	30324.2	23046.6	26370.5	30070	C00008	ko00190,ko00195,ko00230,ko00908,ko01100,ko01110,ko01240
mws0913	447.093	285.041	448.101	C21H20O11	[M-H]-	Kaempferol-3-O-galactoside (Trifolin)	山柰酚-3-O-半乳糖苷(三叶豆苷)	Flavonoids	黄酮	Flavonols	黄酮醇	23627-87-4	1	51052.5	25877.3	42283.3	69557.8	38125.6	9	17140.4	22243.1	32427.9	529205	1.0262e+06	85592.9	9	9	9	19443.3	21618.7	21028.6	515572	774893	883273	108715	71816.2	58960.3	9	16931.9	28766.7	234330	287872	239520	215694	C12626	ko00944
Smrp103884	375.18	221.11	374.173	C21H26O6	[M+H]+	(7S,7'R,8S,8'R)-4,4'-Dihydroxy-3,5,3'-trimethoxy-7,7'-epoxylignan	(7S,7'R,8S,8'R)-4,4'-二羟基-3,5,3'-三甲氧基-7,7'-环氧木脂素	Lignans and Coumarins	木脂素和香豆素	Lignans	木脂素	-	1	9	9	9	76834.2	82915.7	86139.2	9	9	9	9	9	9	99705.9	116296	143576	8452.52	1014.48	4252.61	9	9	9	90034.8	101920	79395.9	9	9	9	49950.9	39339.4	37967.6	42623.7	-	-
mws0866	259.022	96.9702	260.03	C6H13O9P	[M-H]-	D-Glucose 6-phosphate*	D-葡萄糖-6-磷酸*	Others	其它类	Saccharides	糖类	56-73-5	2	1.03396e+06	1.38657e+06	1.40487e+06	2.86117e+06	2.8344e+06	2.99022e+06	2.91058e+06	2.74899e+06	3.51746e+06	1.28599e+06	1.84586e+06	1.59739e+06	1.98626e+06	1.58488e+06	2.19123e+06	2.13787e+06	2.02188e+06	2.00394e+06	1.72338e+06	2.48789e+06	2.67527e+06	3.37125e+06	3.14725e+06	3.71327e+06	2.59458e+06	2.59765e+06	2.25355e+06	1.6822e+06	1.92283e+06	2.16785e+06	2.2403e+06	C00092	ko00500,ko00524,ko00562,ko00998,ko01100,ko01110
mws1329	463.088	301.036	464.096	C21H20O12	[M-H]-	Quercetin-7-O-glucoside*	槲皮素-7-O-葡萄糖苷*	Flavonoids	黄酮	Flavonols	黄酮醇	491-50-9	1	223371	226416	355128	134984	108459	133234	156145	160605	163803	8.43228e+06	8.81868e+06	2.13065e+06	178436	87128.8	154424	291855	183297	295647	6.86654e+06	5.91939e+06	9.75616e+06	288980	242773	185448	139930	122135	113452	2.63241e+06	3.01184e+06	3.18408e+06	3.57958e+06	C12639	-
mws2162	433.222	415.2	432.215	C24H32O7	[M+H]+	Schisandrol A	五味子醇甲	Lignans and Coumarins	木脂素和香豆素	Lignans	木脂素	7432-28-2	3	81039.2	71011.8	89773.5	2.65948e+06	3.12303e+06	2.62804e+06	120848	101525	114364	90791.2	83090.4	76413.1	3.2077e+06	2.65968e+06	3.13821e+06	136863	125411	138227	102437	108870	116029	2.46924e+06	3.49288e+06	3.40101e+06	89213.8	118585	139068	545690	696916	724174	722309	-	-
Zmcn003169	947.253	785.197	948.254	C43H48O24	[M-H]-	kaempferol-3-feruloyldiglucoside-7-glucoside	山柰酚-3-阿魏酰双葡萄糖甘-7-葡萄糖音	Flavonoids	黄酮	Flavonols	黄酮醇	-	2	9	9	9	54689.2	54579.9	46292.7	98078.1	85193.4	63913	9	9	9	55375.4	37670.4	53176.8	131651	99062.8	111837	9	9	9	52004.9	42424.7	34850.7	78338	65858.6	59182.5	69064.4	54835.6	56616.6	52501.5	-	-
mws1151	799.267	161	800.274	C36H48O20	[M-H]-	Cistanoside A	肉苁蓉苷 A	Phenolic acids	酚酸类	Phenolic acids	酚酸类	93236-42-1	1	1.1223e+06	2.10751e+06	1592416	132287	197925	44702	191279	148573	177305	1.45126e+06	1.49031e+06	1.08009e+06	9	9	9	170227	228817	58986.3	2.36807e+06	3.34757e+06	3.08225e+06	9	9	9	226858	74814.9	226359	817794	1.1122e+06	952941	1.02542e+06	-	-
pme3732	244.093	112	243.085	C9H13N3O5	[M+H]+	Cytidine	胞苷	Nucleotides and derivatives	核苷酸及其衍生物	Nucleotides and derivatives	核苷酸及其衍生物	65-46-3	3	85016.6	99948.9	122457	9	9	9	139923	207165	98897.8	72873.1	89644.9	111331	97741.4	232938	81259.6	124056	140481	199499	148057	113310	136778	126604	126947	132894	329940	181766	175816	112756	129261	143192	108816	C00475	ko00240,ko01100,ko02010
HX1243	329.164	189.085	328.168	C20H24O4	[M+H]+	erythre-austrobailignan-6	赤-木兰藤木脂素-6	Lignans and Coumarins	木脂素和香豆素	Lignans	木脂素	-	3	20372.4	21707.8	17323.8	7395.11	6992.19	3626.8	21683.9	20352.5	28606.1	21074.8	28196.4	20353.4	9	9	9	39317.7	36662.6	26950.7	25613.1	30367	15705.1	9	9	9	26646.7	43989.6	29745.3	22181.1	17047.8	17145.3	18486	-	-
Hmyn007168	483.272	255.232	484.278	C22H45O9P	[M-H]-	LysoPG 16:0	溶血磷脂酰甘油 16:0	Lipids	脂质	Glycerol ester	甘油酯	-	1	6.19969e+06	8.5687e+06	1.02834e+07	311434	177988	118106	337660	146589	163516	1.04724e+07	6.26478e+06	2.01592e+07	445876	224136	204421	609922	546505	437510	7.13442e+06	4.90789e+06	6.80927e+06	259545	222226	169217	647110	534802	501943	3.06914e+06	3.31892e+06	2.42971e+06	3.09857e+06	-	-
mws0264	341.109	119.035	342.116	C12H22O11	[M-H]-	D-Trehalose	D-海藻糖	Others	其它类	Saccharides	糖类	99-20-7	1	439122	475881	474783	373476	594393	297809	1.26598e+06	1.4206e+06	869059	910810	612792	933090	394990	506376	429362	1.44063e+06	1.20912e+06	817306	615337	632352	681330	760486	682631	829964	968813	1.1111e+06	1.34971e+06	619554	703168	530861	702940	C01083	ko00500,ko01100,ko01110,ko02010
Zmhn001926	299.077	137.025	300.084	C13H16O8	[M-H]-	1-O-Salicyloyl-β-D-glucose	1-O-水杨酰-β-D-葡萄糖	Phenolic acids	酚酸类	Phenolic acids	酚酸类	60517-74-0	1	5.74259e+06	6.82903e+06	8.11787e+06	241019	206792	306576	350865	1.15821e+06	775496	3.97603e+06	8.47146e+06	5.79459e+06	230355	231152	217930	493111	488538	1.14534e+06	7.59253e+06	1.02373e+07	8.00056e+06	352066	356576	317862	428777	744947	582158	2.40102e+06	2.76102e+06	2.99625e+06	3.27196e+06	-	-
pmn001372	711.251	549.2	712.258	C33H44O17	[M-H]-	Medioresinol-4,4'-di-O-glucoside	杜仲树脂酚-4,4'-二-O-葡萄糖苷	Lignans and Coumarins	木脂素和香豆素	Lignans	木脂素	88142-63-6	2	26487.7	27424.3	28835.3	34348.8	80857.5	40317.9	597859	1.06388e+06	909048	19724.2	25406.7	19979.1	34950.2	58228.5	83552.5	834457	1.41547e+06	581924	16526.2	23611.4	36838.8	65508.2	50972.9	74404.6	411265	947464	1.17169e+06	154805	155590	192212	144324	-	-
mws1024	147.045	129	148.052	C9H8O2	[M-H]-	p-Coumaraldehyde	对香豆醛	Phenolic acids	酚酸类	Phenolic acids	酚酸类	2538-87-6	3	1096.78	2129.19	3136.47	12765.2	16555.5	9081.21	57677.5	54671	51975.3	1627.66	3681.28	4275.34	16830.1	20369.2	10585.6	63771.7	71962.7	63362	3250.75	1583.11	2178.93	5903.65	14472.8	21889.1	54654	72931.5	81938.6	23964.4	23964.4	18096.8	20905	C05608	ko00940,ko01100,ko01110
Zmhn001446	579.208	417.156	580.216	C28H36O13	[M-H]-	Syringaresinol-4'-O-glucoside	丁香树脂酚-4'-O-葡萄糖苷	Lignans and Coumarins	木脂素和香豆素	Lignans	木脂素	7374-79-0	1	1.22385e+07	1.36001e+07	1.21541e+07	6.82629e+06	9.33733e+06	6.47993e+06	3.96945e+07	3.75219e+07	3.2303e+07	1.61616e+07	1.30626e+07	1.13905e+07	7.64272e+06	6.03397e+06	8.0326e+06	4.58798e+07	4.0848e+07	4.32429e+07	1.48903e+07	1.8093e+07	8.84799e+06	8.48914e+06	6.84578e+06	8.94186e+06	2.80864e+07	3.69263e+07	3.61407e+07	1.50467e+07	1.71059e+07	2.0299e+07	1.63205e+07	C10890	-
Lmmn003398	489.107	285.04	490.111	C23H22O12	[M-H]-	Kaempferol-3-O-(6''-O-acetyl)glucoside	山柰酚-3-O-(6''-O-乙酰)葡萄糖苷	Flavonoids	黄酮	Flavonols	黄酮醇	-	1	13157	23442.9	22824.6	19707.8	14282.8	18945.3	9	9	9	270651	971112	63171.1	24891.1	20563.9	28585.4	13883.1	8263.12	16677.2	433816	271319	1.1131e+06	47073.3	40268.2	43038	68787.1	12387	12105.7	139802	132598	140512	175250	-	-
pmb2799	295.228	195.2	296.235	C18H32O3	[M-H]-	12,13-Epoxy-9-Octadecenoic Acid	12,13-环氧-9-十八碳烯酸	Lipids	脂质	Free fatty acids	游离脂肪酸	6799-85-5	3	25398.7	27508.7	21938.3	30683.5	30681.6	30405.9	10009.7	17833	27778.6	22790.7	20242.4	28221.7	21254.6	20869.1	26556.5	9	9	9	27851	26232	28526.7	40337.8	62265.6	51101	17235.8	8281.23	24762.2	25449.3	27483.8	21341.1	29156.8	C14826	ko00591,ko01100
Zmcp003989	595.163	287.054	594.159	C27H30O15	[M+H]+	Kaempferol-3-O-rhamnosyl(1→2)glucoside	山柰酚-3-O-鼠李糖基(1→2)葡萄糖苷	Flavonoids	黄酮	Flavonols	黄酮醇	-	1	4.53892e+06	2.89112e+06	2.77599e+06	9	9	9	27494.7	28551.7	44898.3	1.97507e+06	1.81343e+06	729762	12852.4	8680.84	9	77030	39277.1	51162.3	1.78251e+06	1.04487e+06	2.53868e+06	9	9	9	16540.1	33972.2	34350.3	762126	969427	907587	743731	-	-
pmp000579	463.123	301.07	462.116	C22H22O11	[M+H]+	Diosmetin-7-O-galactoside	香叶木素-7-O-半乳糖苷	Flavonoids	黄酮	Flavones	黄酮	-	3	144497	134832	184994	142286	576757	196967	36329.4	152515	130374	219344	208374	170352	203822	146114	240311	114181	32855.1	152349	477444	458813	725096	134750	161987	166034	89334.6	103359	29779.6	209769	221395	190420	162761	-	-
HJN083	521.202	359.15	522.211	C26H34O11	[M-H]-	Lariciresinol-4'-O-glucoside	落叶松脂素-4'-O-葡萄糖苷	Lignans and Coumarins	木脂素和香豆素	Lignans	木脂素	143663-00-7	1	231957	346844	9	391509	451002	281417	1.2253e+06	1.48655e+06	1.32433e+06	266322	189820	303517	256599	232577	9	9	1.43575e+06	703983	447364	267845	175689	242655	265446	246946	1.10434e+06	987961	1.63431e+06	457493	508081	505770	619117	-	-
Lmbp003208	385.116	223.063	384.106	C17H20O10	[M+H]+	Fraxidin-8-O-glucoside	秦皮啶-8-O-葡萄糖苷	Lignans and Coumarins	木脂素和香豆素	Coumarins	香豆素	-	2	227192	196015	181802	249821	335272	352177	26374.9	41435.4	27301.9	192006	154726	195540	213758	424739	550943	24845.8	23746.4	28832.3	229506	258246	202109	366302	301329	289079	12759.5	19657.5	15075.4	176637	167123	196925	142458	-	-
Lmlp002205	197.118	161.096	196.109	C11H16O3	[M+H]+	Isololiolide	异黑麦草内酯	Terpenoids	萜类	Terpene	萜类	38274-00-9	3	354857	530848	483030	9	9	9	5241.93	5562.78	4718.08	502842	492848	289335	9	9	9	11026.4	11135.7	6554.16	359678	381228	479103	9	9	9	9555.59	9	9173.33	55477	54808.7	52455.8	69395	-	-
Zmdn002049	451.127	289.073	452.132	C21H24O11	[M-H]-	Epicatechin-4'-O-β-D-glucopyranoside*	表儿茶素-4'-O-β-D-葡萄糖苷*	Flavonoids	黄酮	Flavanols	黄烷醇类	-	2	64357.6	58511.8	73063	57507	48746.9	29074.5	126174	29499.5	46553.7	68758.8	64581.3	33403.6	97298.8	57174.8	71583.5	92330.3	42579.7	61556.4	74070	128859	92195.7	59235.4	104822	77679.4	46967.4	36875.3	95548.3	59652.1	71029.7	66852.3	52238.9	-	-
MWSslk115	239.071	137.024	238.063	C15H10O3	[M+H]+	7-Hydroxyflavone	7-羟基黄酮	Flavonoids	黄酮	Flavones	黄酮	6665-86-7	2	9	9	9	422312	558219	414024	16647.6	30714.1	18197.3	9	9	9	490683	410273	574767	9	9	9	9	9	9	577458	508214	481391	9	9	9	168497	186310	147047	201105	C11264	-
pmb0691	757.219	431.4	756.211	C33H40O20	[M+H]+	Isoorientin-7-O-(2''-rhamnosyl)glucoside	异荭草素-7-O-(2''-鼠李糖基)葡萄糖苷	Flavonoids	黄酮	Flavones	黄酮	-	2	45652.6	71856.2	67026	918.66	973.88	1781.33	9	5862.81	3957.37	67936	42944.5	13529.4	9	9	9	2934.91	9	1957.91	67919.2	49830.9	43968.9	9	921.999	916.466	1000.72	946.772	921.747	49856.4	41113.4	37407.4	38859.7	-	-
pme0428	237.084	103	238.084	C12H14O5	[M-H]-	3,4,5-Trimethoxycinnamic acid	3,4,5-三甲氧基肉桂酸	Phenolic acids	酚酸类	Phenolic acids	酚酸类	90-50-6	3	9	9	9	10633.8	10202.7	11442.1	3442.46	3411.41	2444.58	9	9	9	10934	14378.7	39525.5	3191.57	4260.08	4147.34	9	9	9	13036.6	12001.9	12609.3	59854.7	6483.76	496650	16785.5	23117.1	22189.7	21335.7	-	-
Lmmn002260	551.213	389.167	552.221	C27H36O12	[M-H]-	5'-Methoxyisolariciresinol-9'-O-glucoside	5'-甲氧基异落叶松脂醇-9'-O-葡萄糖苷	Lignans and Coumarins	木脂素和香豆素	Lignans	木脂素	-	2	51180.1	79703	55098.6	156127	165223	181731	124842	156601	204243	50178.1	39797.1	36737.9	170721	169211	154088	249227	191911	210334	37809.9	76067.5	34804.1	155577	222496	169478	153018	216475	208338	100820	116215	137188	131667	-	-
pme2651	742.1	620.1	743.076	C21H28N7O17P3	[M-H]-	NADP (Nicotinamide adenine dinucleotide phosphate)	烟酰胺腺嘌呤二核苷酸磷酸	Nucleotides and derivatives	核苷酸及其衍生物	Nucleotides and derivatives	核苷酸及其衍生物	53-59-8	3	20604.4	48551.5	26002.6	68835.1	90050.6	83709.5	187708	186511	186513	41732	35198.2	75781.6	123976	130317	65952.7	229560	324067	249608	39331.5	32104.8	35220.7	66388.2	48197.1	61197.1	285261	314810	215643	61346.9	58222.9	64725.1	78404.4	C00006	ko00195,ko00480,ko00760,ko01100,ko01240
pmb0464	458.1	116.3	457.143	C16H27NO14	[M+H]+	L-Aspartic acid-O-diglucoside	L-天冬氨酸-O-二葡萄糖苷	Amino acids and derivatives	氨基酸及其衍生物	Amino acids and derivatives	氨基酸及其衍生物	-	3	20690.9	33828.3	30399.5	27601.1	52988.8	34775.3	229050	618245	175791	19873.3	27396.6	22786	20414.3	11043.9	45815.7	214878	1.56283e+06	662579	49755.1	82222.6	75893.2	308580	86404.1	127856	698129	933570	562407	92526.5	77513.3	106802	101578	-	-
Lmdp003509	435.092	303.061	434.085	C20H18O11	[M+H]+	Quercetin-3-O-xyloside (Reynoutrin)	槲皮素-3-O-木糖苷 (瑞诺苷)	Flavonoids	黄酮	Flavonols	黄酮醇	549-32-6	3	312498	54465.8	37190.6	7489.61	9602.59	4768.81	65768.8	9073.63	39026.7	837772	879264	619420	9	9	9	64382.1	44433	39542.2	524930	447557	617700	9682.17	8373.33	4683.31	12076.5	30733.2	32616.6	241714	179315	198388	189364	-	-
Wmhn000049	637.213	461.166	638.221	C30H38O15	[M-H]-	cistanoside C	肉苁蓉苷 C	Phenolic acids	酚酸类	Phenolic acids	酚酸类	94492-22-5	1	429983	337022	632240	959256	739044	495990	296880	394908	805302	680458	446755	896096	771430	783878	1.03702e+06	475284	426023	566938	658855	1.03411e+06	642230	607695	994929	523575	1.90345e+06	373821	598976	615001	682449	838147	672873	-	-
Wmhn000048	637.213	461.166	638.221	C30H38O15	[M-H]-	Jionoside D	焦地黄苯乙醇苷 D	Phenolic acids	酚酸类	Phenolic acids	酚酸类	120406-34-0	1	429983	337022	632240	959256	739044	495990	296880	394908	805302	680458	446755	896096	771430	783878	1.03702e+06	475284	426023	566938	658855	1.03411e+06	642230	607695	994929	523575	1.90345e+06	373821	598976	615001	682449	838147	672873	-	-
MWS2442	259.022	96.9688	260.03	C6H13O9P	[M-H]-	D-Fructose 6-Phosphate*	D-果糖-6-磷酸*	Others	其它类	Saccharides	糖类	643-13-0	2	791747	1.05747e+06	919162	1.93537e+06	2.38199e+06	2.22376e+06	2.26021e+06	1.66954e+06	2.29631e+06	981489	1.38784e+06	1.11572e+06	1.42209e+06	1.26486e+06	1.66283e+06	1.57985e+06	1.09958e+06	1.41901e+06	1.15247e+06	1.76188e+06	1.9276e+06	2.31908e+06	1.89073e+06	2.45921e+06	2.15334e+06	2.13911e+06	1.63732e+06	1.11349e+06	1.34148e+06	1.46063e+06	1.53931e+06	C00085	ko00052,ko00500,ko00710,ko01100,ko01110,ko01200
Cmsp003083	521.201	131.049	520.194	C26H32O11	[M+H]+	Dehydrodiconiferyl alcohol-4-O-glucoside*	脱氢二十二烷醇-4-O-葡萄糖苷*	Lignans and Coumarins	木脂素和香豆素	Lignans	木脂素	107870-88-2	1	1.71583e+06	1.17083e+06	779914	1.45273e+06	1.66516e+06	1.25441e+06	741729	843638	762110	2.01371e+06	1.69951e+06	1.74293e+06	1.43609e+06	1.08178e+06	1.66061e+06	1.299e+06	1.25836e+06	1.10391e+06	1.32202e+06	1.50694e+06	1.17197e+06	1.42969e+06	1.57221e+06	1.25904e+06	676279	896519	747046	1.00742e+06	1.32523e+06	1.2722e+06	1.04912e+06	-	-
Lmrn003000	165.056	103.056	166.063	C9H10O3	[M-H]-	2-Hydroxy-3-phenylpropanoic acid	2-羟基-3-苯基丙酸	Phenolic acids	酚酸类	Phenolic acids	酚酸类	7326-19-4	3	162494	118527	90938.4	120141	132034	80027.3	10150	4480.34	13386.7	170643	157750	138612	104250	66976.9	90226.5	2568.57	10720.7	8305.61	110223	201737	122350	64846.9	95572.6	64093.4	20454.4	7039.62	7028.61	68552.9	89025.6	67550.8	82193.5	C05607	ko00360,ko00960,ko01100
Lmmp003817	535.108	287.055	534.101	C24H22O14	[M+H]+	Kaempferol-3-O-(6''-malonyl)glucoside*	山柰酚-3-O-(6''-丙二酰)葡萄糖苷*	Flavonoids	黄酮	Flavonols	黄酮醇	-	1	76646.7	113032	127771	70233.3	27913.9	54355.9	26040.3	13232.9	16161.9	1.20053e+06	2.38055e+06	205049	69708	69440.6	81077.4	32049	25479	32127.3	1.08012e+06	1.12201e+06	3.10814e+06	130041	126346	115198	157305	36679.4	31768.6	494913	497129	365559	479699	-	-
pmn001695	371.098	249.063	372.106	C16H20O10	[M-H]-	Trihydroxycinnamoylquinic acid	三羟基肉桂酰奎宁酸	Phenolic acids	酚酸类	Phenolic acids	酚酸类	-	2	289485	381637	257721	14299.5	4907.18	5237.13	167839	101708	106095	121727	132349	167603	20821.6	12150.7	8334.72	181180	158575	321508	87515.1	177501	137747	4957.8	15395.7	25183.3	121159	159649	70557.3	71911.9	53192	64388.7	72607.7	-	-
Lhhp102901	361.163	189.094	360.157	C20H24O6	[M+H]+	3-(α,4-Dihydroxy-3-methoxybenzyl)-4-(hydroxy-3-methoxybenzyl)	3-(α,4-二羟基-3-甲氧基苯甲基)-4-(羟基-3-甲氧基苯甲基)四氢呋喃	Others	其它类	Others	其它	-	3	745422	623418	719109	81667	85634.8	84661.8	697398	566362	563766	537995	363201	592148	65778.3	65580.8	61808.8	1.07519e+06	774654	877431	463608	542095	363201	46997.5	80413.5	72301	417538	676947	652506	267270	262113	348968	283879	-	-
Ymjm000135	507.185	161.024	508.195	C25H32O11	[M-H]-	8R-Dihydrodehydrodiconferyl alcohol 4-O-β-D-glucopyranoside	8R-二氢脱氢二萜醇 4-O-β-D-吡喃葡萄糖苷	Lignans and Coumarins	木脂素和香豆素	Lignans	木脂素	-	3	9	78009.9	55615.6	417478	496613	581387	36109.6	44107.2	43563.7	54262.8	44734.8	61303.6	257998	252638	184370	53681.3	33815.7	55315.5	9	9	9	754058	1.22652e+06	939601	27279.7	63792	51389.9	166452	191870	183884	229644	-	-
MWSmce501	167.036	108.025	168.042	C8H8O4	[M-H]-	Protocatechuic Acid Methyl Ester	原儿茶酸甲酯	Phenolic acids	酚酸类	Phenolic acids	酚酸类	2150-43-8	2	52089.8	68213.6	96487.6	46299.9	51705.1	17188	78942.4	105654	133134	114296	110621	59611.5	52790.2	46320.3	50263.8	86112.5	50283.3	169774	127017	138275	156339	21177.4	62292.9	136074	136430	73945.6	122552	67230.4	79920.1	92043.3	90211.9	-	-
pme1598	463.125	301	464.132	C22H24O11	[M-H]-	Hesperetin-5-O-glucoside	橙皮素-5-O-葡萄糖苷	Flavonoids	黄酮	Flavanones	二氢黄酮	69651-80-5	2	202746	258820	251252	106890	159115	123675	171792	136445	143493	6.12499e+06	8.90576e+06	1.90057e+06	148281	105159	170142	254806	178748	266388	5.07962e+06	5.37393e+06	1.02632e+07	324026	224451	180568	125558	172800	136802	2.32545e+06	3.22142e+06	3.13439e+06	2.89623e+06	-	-
mws0836	577.135	425.1	578.142	C30H26O12	[M-H]-	Procyanidin B1	原花青素 B1	Tannins	鞣质	Proanthocyanidins	原花青素	20315-25-7	1	240903	41416.5	90030.7	221440	239113	201220	762081	787256	331830	152355	185506	291158	173129	157011	174271	1.25189e+06	421005	1.24622e+06	44995.2	39262.5	39559.9	101403	190784	252274	654939	696087	407106	229493	318924	304275	275215	-	-
Cmdn003997	609.205	447.116	610.211	C25H38O17	[M-H]-	6'-O-α-D-galactosylbarlerin*	6'-O-α-D-半乳糖基(8-O-乙酰山栀苷甲酯)*	Terpenoids	萜类	Monoterpenoids	倍萜	927691-89-2	2	3.25343e+06	2.97563e+06	3.23585e+06	468777	443018	579170	1.39859e+07	1.03066e+07	1.14275e+07	2.98643e+06	2.99422e+06	3.17389e+06	314773	401167	428272	1.84859e+07	1.42315e+07	1.71529e+07	2.86173e+06	2.76547e+06	2.80134e+06	594388	478546	628638	1.33644e+07	1.56865e+07	1.21943e+07	3.37768e+06	4.29842e+06	4.74416e+06	4.46201e+06	-	-
Lmbn013410	205.16	189.127	206.167	C14H22O	[M-H]-	2,4-Di-Tert-Butylphenol*	2,4-二叔丁基苯酚*	Phenolic acids	酚酸类	Phenolic acids	酚酸类	96-76-4	1	58052.4	67384.6	61944.1	33019	30474.1	37729.2	38834.9	40167.6	53787.8	67946	66942.1	63020.1	36204.2	39052	47237.4	39385.2	34275.4	36597.3	70057.3	61137.7	61553.3	38994.3	44799.8	40352.2	43094.9	40142.4	40985.6	36389.1	45655.2	37707.9	48422.5	-	-
Zjyp102917	221.189	119.085	220.183	C15H24O	[M+H]+	Nootkatol	圆柚醇	Terpenoids	萜类	Sesquiterpenoids	倍半萜	50763-67-2	1	314517	262220	368929	9	9	9	588103	405104	664575	361937	452288	231026	9	9	9	676050	729316	1.64377e+06	272893	420873	184119	9	9	9	806058	1.037e+06	1.09641e+06	440035	353934	503051	446984	-	-
Zmpn002553	339.074	177.019	340.079	C15H16O9	[M-H]-	Cichoriin*	菊苣苷*	Lignans and Coumarins	木脂素和香豆素	Coumarins	香豆素	531-58-8	1	7.26211e+06	4.73815e+06	3.24369e+06	62609.2	44528.3	40775.9	92628.1	161754	68006	2.58437e+06	3.99518e+06	1.84112e+06	47290.3	56013.5	29790.1	147209	157374	126122	3.84655e+06	3.65065e+06	3.53594e+06	134138	85878.2	133932	113971	112679	131383	1.40322e+06	1.63708e+06	1.55558e+06	1.95549e+06	C09206	-
HX1280	359.182	151.047	358.178	C21H26O5	[M+H]+	4-methoxy machilin D	4-甲氧基红楠素	Lignans and Coumarins	木脂素和香豆素	Lignans	木脂素	-	2	9	9	9	821824	553053	559434	333429	338751	341331	9	9	9	618786	663146	626320	503275	312463	317479	9	9	9	432533	591772	531923	204871	365325	412045	441938	342139	321205	376308	-	-
mws2104	193.072	99.01	194.079	C7H14O6	[M-H]-	D-Pinitol	D-松醇	Others	其它类	Saccharides	糖类	10284-63-6	3	88370.9	93398.4	103844	56306.4	74939.2	60833.6	89275.5	47973.9	71057.9	105861	70637.4	107558	69570.3	49176.9	54262.2	54508.8	61352	47661.8	99124.8	105506	110183	36375.2	48492.1	61761.2	100737	61352	194223	67299.5	88438.9	77242.2	65241.8	C03844	-
mws0027	197.046	123	198.053	C9H10O5	[M-H]-	Syringic acid	丁香酸	Phenolic acids	酚酸类	Phenolic acids	酚酸类	530-57-4	3	9	9	9	58818.4	71022.9	72765.7	111452	230050	167329	29610.1	31224.8	29589.7	59306.3	57274.7	66776.4	109936	124922	143841	24181.3	43676.4	7587.67	63637.4	51539.8	70263.1	166832	85559.6	227786	54169.2	60755.5	68984.3	75404	C10833	-
Lmdp004892	535.108	287.055	534.101	C24H22O14	[M+H]+	Kaempferol-3-O-(6''-malonyl)galactoside*	山柰酚-3-O-(6''-丙二酰)半乳糖苷*	Flavonoids	黄酮	Flavonols	黄酮醇	-	1	87909.9	97246	116629	66578	39164.1	50973.9	20697.9	25126.2	32127.3	1.40668e+06	2.52237e+06	184991	62806.7	57293.9	72596.1	26237	30667.3	41475.6	981382	1.39715e+06	4.08238e+06	120436	155161	132493	211113	27086.9	33245.9	477185	514118	431889	603633	-	-
Lmtn003096	523.21	361.14	524.226	C26H36O11	[M-H]-	Secoisolariciresinol 4-O-glucoside	开环异落叶松脂酚-4-O-葡萄糖苷	Lignans and Coumarins	木脂素和香豆素	Lignans	木脂素	-	2	1.03468e+06	613786	590698	612882	562978	687082	4.48157e+06	7.98138e+06	5.89146e+06	618236	404130	435958	442259	306018	447932	7.81517e+06	7.19998e+06	6.74648e+06	659964	434498	462757	420796	599278	430012	4.84439e+06	8.42552e+06	6.57659e+06	1.26388e+06	1.55433e+06	1.6034e+06	1.20142e+06	-	-
Qmxp101501	241.143	137.095	240.136	C13H20O4	[M+H]+	13-Carboxy-blumenol C	13-羧基布卢姆醇C	Terpenoids	萜类	Sesquiterpenoids	倍半萜	-	2	9	14179	14254.6	715773	727703	1.08019e+06	10183.6	36596.1	13790.9	16072	7095.05	9	772295	826326	636435	7204.83	6079.05	10134.1	12216.1	16261.5	11739.9	1.26514e+06	657255	1.1876e+06	9641.12	12058	8104.05	285994	361388	271474	272367	-	-
Lhhp120814	165.09	91.0542	164.084	C10H12O2	[M+H]+	Eugenol	丁子香酚	Phenolic acids	酚酸类	Phenolic acids	酚酸类	97-53-0	2	191064	168605	250644	61038.8	58688.2	88854.4	74523.7	81087.7	152650	263618	409884	645534	9	9	9	90359.2	89475.7	9	991937	610671	980735	9	9	9	349974	136076	89585.8	187235	235568	188268	245933	C10453	ko00940
pmb3074	337.093	191.05	338.1	C16H18O8	[M-H]-	5-O-p-Coumaroylquinic acid*	5-O-对香豆酰奎宁酸*	Phenolic acids	酚酸类	Phenolic acids	酚酸类	1899-30-5	1	1.68527e+07	3.21913e+07	2.57701e+07	1.83761e+07	1.7775e+07	1.44529e+07	1.57801e+07	4.30055e+06	1.04999e+07	2.03444e+07	2.55071e+07	2.77511e+07	1.46444e+07	1.5364e+07	1.1905e+07	9.13165e+06	4.34719e+06	7.38907e+06	3.11756e+07	3.35258e+07	2.91319e+07	1.55229e+07	1.69919e+07	1.97717e+07	2.13006e+07	6.16245e+06	9.99675e+06	13715535	1.75509e+07	1.57618e+07	1.93086e+07	C12208	ko00940,ko00941,ko00945,ko01110
Zmhp002640	773.214	303.05	772.206	C33H40O21	[M+H]+	6-Hydroxykaempferol-3-O-Rutinoside-6-O-glucoside	6-羟基山柰酚-3-O-芸香糖-6-O-葡萄糖苷	Flavonoids	黄酮	Flavonols	黄酮醇	-	2	64589.6	58105.5	53955.5	4623.08	751.985	3635.61	34117.8	18680.5	50134.2	452938	338922	126611	2311.58	9	1338.67	62255.5	42207.4	76088.9	241300	193027	261180	4188.97	4361.86	2165.82	42720.8	46017.2	60195	74687.5	98222.2	103064	83697.2	-	-
Lmfn004093	435.13	315.088	436.137	C21H24O10	[M-H]-	Phloretin-4'-O-glucoside (Trilobatin)	根皮素-4'-O-葡萄糖苷	Flavonoids	黄酮	Chalcones	查耳酮	4192-90-9	1	72452	26043.9	44974	33605.9	9	15506.3	40449.3	36019.7	56002.4	896226	1.88615e+06	696036	22193.8	17333.5	24754.6	49679.5	9	60593.4	165106	148699	278695	44612.3	19473.7	29350.9	30389.9	36646.5	22363.5	365162	272583	319129	271230	-	-
Lmsp003881	741.224	287.056	740.216	C33H40O19	[M+H]+	Kaempferol-3-O-rutinoside-7-O-rhamnoside	山柰酚-3-O-芸香糖苷-7-O-鼠李糖苷	Flavonoids	黄酮	Flavonols	黄酮醇	-	1	3.96519e+06	3.27462e+06	3.56697e+06	9	3108.2	2146.92	26458.5	47879	59514.3	2.65923e+06	2.5383e+06	885616	9	2178.34	2071.13	58295	56204.3	63499.2	3.76784e+06	2.48725e+06	4.52903e+06	9	5346.8	2101.79	45048.8	36668.8	60367	1.18325e+06	893941	1.27826e+06	1.14522e+06	-	-
Zmdn002400	451.125	289.073	452.132	C21H24O11	[M-H]-	Epicatechin-3'-O-β-D-glucopyranoside*	表儿茶素-3'-O-β-D-葡萄糖苷*	Flavonoids	黄酮	Flavanols	黄烷醇类	-	2	61733.7	32844.7	56684.5	79773.5	67437.4	40107.2	128428	25996.4	40725.2	89522.3	77274.7	26559.6	56767.6	43311.8	75136.2	84822	37540.3	50486	53547.1	93792	62386	61518.1	102128	67562.7	40508	38136.5	90840.7	58415.2	57576.8	69614.1	48751.5	-	-
Lmqn000432	333.058	333.056	334.067	C9H19O11P	[M-H]-	1-(sn-Glycero-3-phospho)-1D-myo-inositol	1-(sn-甘油-3-磷酸)-1D-肌醇	Others	其它类	Saccharides	糖类	-	2	35803.5	44720	30608.8	32782.9	66031.8	78797.8	172619	68735.3	150225	95830.1	116902	59342.7	33478	24024.4	61776	151389	186954	103765	74199.5	63200.6	32400.2	51994	39520	54158.8	443059	120960	88370.8	77190.2	69271.4	66948.4	53635.1	-	-
pme3207	141.019	59	142.027	C6H6O4	[M-H]-	Muconic acid	己二烯二酸	Organic acids	有机酸	Organic acids	有机酸	1119-72-8	3	3.69705e+06	3.43195e+06	3.11133e+06	3.51777e+06	1.58943e+06	3.43697e+06	3.56347e+06	1.91045e+06	4.68865e+06	2.97517e+06	2.59084e+06	3.50611e+06	1.66676e+06	3.65008e+06	3.29207e+06	2.58407e+06	4.14789e+06	3.75121e+06	3.90209e+06	2.50675e+06	2.63004e+06	2.82852e+06	3.51554e+06	3.36154e+06	5.2627e+06	3.56463e+06	3.82296e+06	3.59401e+06	3.08534e+06	4.39895e+06	3.89298e+06	C02480	ko01100
Lmyn003835	289.035	137.024	290.043	C14H10O7	[M-H]-	4-(3,4,5-Trihydroxybenzoxy)benzoic acid	4-(3,4,5-三羟基苯甲氧基)苯甲酸	Phenolic acids	酚酸类	Phenolic acids	酚酸类	-	2	41680.6	11923.1	22322.6	114538	72632.3	60698.9	170841	398798	68471.3	100164	68702.3	238094	56124.7	45598.6	62345.2	676867	73468.3	494297	90911.2	105576	113249	14990.9	98427.3	46784.8	179235	264009	70038.5	109853	134687	137454	158541	-	-
Hmcp001636	509.128	347.07	508.121	C23H24O13	[M+H]+	Limocitrin-7-O-glucoside	柠檬素-7-O-葡萄糖苷	Flavonoids	黄酮	Flavonols	黄酮醇	-	3	413618	405430	505983	7823.91	8819.13	17494.8	31698.6	35653.9	28133.9	420333	386205	403759	9	20895.7	5031.52	53644.6	32360.4	38624.4	473659	460442	630179	9	9	9	23771.9	29118.9	42927.9	218835	216511	291289	228273	-	-
mws1138	551.151	303.043	550.144	C24H26N2O13	[M+H]+	Betanin (Betanidin-5-O-glucoside)	甜菜红苷 (甜菜苷-5-O-葡萄糖苷)	Alkaloids	生物碱	Plumerane	吲哚类生物碱	7659-95-2	2	202748	151263	170574	108954	72832.7	69489.8	22539.8	40380.8	54271.6	1.79097e+06	1.9716e+06	869365	78881.6	93938.8	79820.6	132279	39304.3	110204	2.19202e+06	2.31289e+06	5.95474e+06	83783.6	100920	105113	65557.8	68803.6	31929.8	704503	934299	797850	987059	C08540	ko00965,ko01110
pmb0618	627.192	465.1	626.185	C28H34O16	[M+H]+	Hesperetin-8-C-glucoside-3'-O-glucoside	橙皮素-8-C-葡萄糖苷-3'-O-葡萄糖苷	Flavonoids	黄酮	Flavonols	黄酮醇	-	3	82267.7	108567	69022.3	31726.4	15770.6	10120.2	22421.2	23171.6	24501.2	2.15711e+06	2.43652e+06	229021	33890.8	62378.2	42687.8	26460.9	8732.19	13093.8	1.48815e+06	1.17557e+06	2.16066e+06	9	9	9	7544.61	20920.7	12281.5	458633	506758	456640	348758	-	-
HJN008	371.197	207.068	372.194	C22H28O5	[M-H]-	Ganschisandrin	甘五脂素	Lignans and Coumarins	木脂素和香豆素	Lignans	木脂素	122872-00-8	3	9	9	9	37185.8	45369.1	44641.6	1118.73	4358.58	1972.09	9	1425.94	1805.7	36581.8	29357.9	42292.1	9	9	9	9	9	9	40707.9	51436.3	24159.9	9	9	9	13912.3	12525.4	13042.3	17304.5	-	-
Lmsn001014	331.067	169.014	332.074	C13H16O10	[M-H]-	1-O-Galloyl-β-D-glucose*	1-O-没食子酰-β-D-葡萄糖*	Phenolic acids	酚酸类	Phenolic acids	酚酸类	58511-73-2	1	1.69701e+06	1.69763e+06	1.01516e+06	734395	582017	565069	117863	403777	266253	2.18461e+06	1.40973e+06	2.1704e+06	468377	671376	531900	259502	453878	215395	1.77127e+06	1.32292e+06	1.10191e+06	706354	519890	605108	286518	400899	317995	846440	1.2094e+06	1.14313e+06	1.16422e+06	C01158	-
pmb0808	353.1	179	352.079	C16H16O9	[M+H]+	Esculetin-6-O-quinic acid	秦皮乙素-6-O-奎宁酸	Lignans and Coumarins	木脂素和香豆素	Coumarins	香豆素	-	3	160210	192528	198810	49325.8	41448.1	39064.8	68940.6	27069.1	62676.4	145258	136182	195929	42329.6	41111.8	55546	36289.3	47172.4	37554.8	218620	207914	227667	44866	30016.1	14424	107334	27877.5	69763.1	104463	113096	140189	102292	-	-
Lmjp003044	479.118	317.062	478.111	C22H22O12	[M+H]+	Isorhamnetin-3-O-Glucoside*	异鼠李素-3-O-葡萄糖苷*	Flavonoids	黄酮	Flavonols	黄酮醇	5041-82-7	2	99880.1	58762.8	99880.1	267892	134379	203743	121734	163046	198142	464094	364307	265019	220160	166513	195559	266031	222750	357401	454853	413231	644047	170810	190318	212216	184858	196945	163014	239136	244345	204948	173759	-	-
Lmgn002250	677.171	191.055	678.18	C31H34O17	[M-H]-	Dicaffeoylquinic acid-O-glucoside	二咖啡酰基奎宁酸-O-葡萄糖苷	Phenolic acids	酚酸类	Phenolic acids	酚酸类	-	2	896284	842737	781316	82312.4	72622.1	74352.1	293777	117964	195603	806774	826282	522658	88282.3	91825.5	94932.3	253081	233779	277103	781378	881253	785877	75344.1	78830.3	77796.3	310556	308698	288179	337522	395537	439590	486152	-	-
MWSHY0104	449.108	287.062	448.101	C21H20O11	[M+H]+	Luteolin-7-O-glucoside (Cynaroside)	木犀草素-7-O-葡萄糖苷 (木犀草苷)	Flavonoids	黄酮	Flavones	黄酮	5373-11-5	2	361898	261804	641218	234213	182855	130916	40257.9	24235.7	69794.9	8.6661e+06	1.30025e+07	868684	196342	119741	172116	9	69750.7	48467.7	8.06486e+06	9.20901e+06	2.23261e+07	367862	345943	386363	403145	42990.7	60042.8	2.44278e+06	2.22443e+06	3.15659e+06	2.55027e+06	C03951	ko00944
MWSHY0042	183.065	140.047	182.058	C9H10O4	[M+H]+	Syringaldehyde; 4-Hydroxy-3,5-Dimethoxybenzaldehyde	丁香醛; 4-羟基-3,5-二甲氧基苯甲醛	Phenolic acids	酚酸类	Phenolic acids	酚酸类	134-96-3	2	37425.6	39284.5	73418.5	46765.8	32984.4	33674.6	247155	380520	462591	73885.6	53161.8	50364.3	46780.6	46136.1	58489	204254	255514	316169	80161.6	45647.2	46175.9	24222.7	24477.9	41154.8	410296	171736	497098	87536	124981	115968	100719	-	-
mws0058	299.056	284	300.063	C16H12O6	[M-H]-	Diosmetin (5,7,3'-Trihydroxy-4'-methoxyflavone)	香叶木素	Flavonoids	黄酮	Flavones	黄酮	520-34-3	3	4632.12	13259.7	6171.79	16077	23515.3	20167	4557.54	12983.9	26253.7	43785.7	53111.9	48865.8	11145	19140.9	26956.7	19007.7	10240.2	17949.4	19267.3	18147.6	19872.5	16057.8	21715.7	25297.5	24287.4	15371.3	18343.2	22862.4	25227.5	24835.4	17636.6	C10038	-
HX1273	345.171	137.06	344.162	C20H24O5	[M+H]+	Nectandrin B	甘密树皮素 B	Lignans and Coumarins	木脂素和香豆素	Lignans	木脂素	74683-16-2	1	9	9	9	558484	396952	505110	184614	185910	133196	9	9	9	807136	608030	806885	338876	254446	207769	9	9	9	537211	518173	405886	143945	232379	217479	853058	628217	627465	666761	-	-
HJN055	435.13	273.077	436.136	C21H24O10	[M-H]-	Dihydrocharcone-4'-O-glucoside	二氢查耳酮-4'-O-葡萄糖苷	Flavonoids	黄酮	Chalcones	查耳酮	-	1	28512.3	19347.2	24473.4	12199.9	16014.7	12201.7	19266.1	29645.5	42461.7	64861.5	94076	24783.5	9	9	9	33936.2	19033.9	58019.7	26177.9	66978.9	93616.9	9	9	9	13594.4	24354.1	12179.4	29242.4	30532	21116.3	28683.7	-	-
pmb3142	299.1	137.1	300.084	C13H16O8	[M-H]-	Salicylic acid-2-O-glucoside	水杨酸-2-O-葡萄糖苷	Phenolic acids	酚酸类	Phenolic acids	酚酸类	10366-91-3	3	560284	438073	378710	191971	82584.3	144684	224118	342731	182562	572498	724910	338177	185305	116100	170806	395667	350757	367703	713345	816045	953401	140385	113055	125090	1.06617e+06	202506	629071	314891	413531	371704	456900	-	-
Lmgn003073	735.221	367.107	368.111	C17H20O9	[2M-H]-	5-O-Feruloylquinic acid	5-O-阿魏酰奎尼酸	Phenolic acids	酚酸类	Phenolic acids	酚酸类	-	3	178785	183008	232638	9	9	9	6501.25	9	5964.1	50434.2	116807	101938	9	9	9	3790.66	9	1079.23	568003	1.27563e+06	352656	9	9	9	20046	1616.54	1080.64	15561.7	17850.2	20995	22181.3	-	-
Lmbn001162	339.074	177.023	340.079	C15H16O9	[M-H]-	Esculetin-7-O-glucoside*	秦皮乙素-7-O-葡萄糖苷*	Lignans and Coumarins	木脂素和香豆素	Coumarins	香豆素	-	1	5.71671e+06	3.66766e+06	2.52565e+06	55719.8	9	27340.2	57953.1	115915	73839	2.04076e+06	2.963e+06	1.2031e+06	9	9	9	128172	130662	91176.7	2.84741e+06	2.7762e+06	2.72412e+06	108497	89334.1	88207.4	94575.7	95285.9	101770	1.10966e+06	1.47338e+06	1.13509e+06	1.47979e+06	-	-
pme0490	124.039	78	123.032	C6H5NO2	[M+H]+	Nicotinic acid (Vitamin B3)	烟酸 (维生素 B3)	Others	其它类	Vitamin	维生素	59-67-6	2	97732.5	80001.9	78792.2	189083	162433	265426	87913.2	55447.7	92545.5	80709.5	104412	98908.6	125833	168519	142473	84576.2	44969.8	82817.8	58225.1	145142	118067	100576	114706	159447	240317	31786.8	76604.6	135621	157351	130832	106371	C00253	ko00760,ko00960,ko01100,ko01110,ko01240
Zmjp004610	537.16	375.108	536.153	C25H28O13	[M+H]+	5,4'-Dihydroxy-3,6,7,3'-tetramethoxyflavone-4'-O-glucoside	5,4'-二羟基-3,6,7,3'-四甲氧基黄酮-4'-O-葡萄糖苷	Flavonoids	黄酮	Flavones	黄酮	23279-19-8	2	361704	334846	391168	21053.3	58604.8	61727	327160	317000	274283	300744	218876	331170	14179	72400.7	57425.9	503861	349455	543568	223528	220444	157469	62810.1	96675.3	38672.5	292568	502928	264125	141209	158814	161828	203285	-	-
Lmmn002179	313.093	107.05	314.1	C14H18O8	[M-H]-	Methyl salicylate-2-O-glucoside	水杨酸甲酯-2-O-葡萄糖苷	Phenolic acids	酚酸类	Phenolic acids	酚酸类	10019-60-0	2	505860	375816	336712	678876	437481	351258	312258	258987	218972	578288	1.23609e+06	313675	686941	482290	965574	310194	492037	234935	534038	617787	539778	850696	483975	453360	591608	242729	532946	400421	515561	515919	595364	-	-
Lmhp009190	679.39	263.237	678.383	C33H58O14	[M+H]+	2-Linoleoylglycerol-1,3-di-O-glucoside	2-亚油酰甘油酯-1,3-二-O-葡萄糖苷	Lipids	脂质	Glycerol ester	甘油酯	-	3	263769	373254	520196	218608	142463	137706	84212.4	51592.5	47220.8	304852	251851	912715	264639	159290	261643	138317	113625	119636	335433	257481	282206	335227	365056	217418	80745	91915.8	39538.6	236712	318553	239101	235347	-	-
mws0232	377.146	243	376.138	C17H20N4O6	[M+H]+	Riboflavin (Vitamin B2)	核黄素 (维生素 B2)	Others	其它类	Vitamin	维生素	83-88-5	3	856499	812409	593512	67645.8	65747	49910.6	14527.3	15533.7	12708.6	414839	637355	667733	76237.3	112537	89279.1	25417.3	17264.7	8089.64	806836	556295	734143	55696.9	60269	87355.7	38272.9	18497.1	37444	173481	185824	126655	173543	C00255	ko00740,ko01100,ko01110,ko01240,ko02010
Hmcn001296	487.147	179.03	488.152	C21H28O13	[M-H]-	Cistanoside F	肉苁蓉苷 F	Phenolic acids	酚酸类	Phenolic acids	酚酸类	97411-47-7	2	340192	308296	276818	314346	204420	244703	70942.3	66092.3	202475	367317	307425	243761	345045	279580	274533	196488	112481	167517	683829	2.13638e+06	1.90232e+06	268031	349272	352736	1.18202e+06	95305.2	443612	392898	565014	532818	457456	-	-
Lmhp002031	245.18	86.097	244.179	C12H24N2O3	[M+H]+	L-Leucyl-L-Leucine	L-亮氨酰-L-亮氨酸	Amino acids and derivatives	氨基酸及其衍生物	Amino acids and derivatives	氨基酸及其衍生物	3303-31-9	3	52006.9	20842.2	37504.2	90572.7	89526.3	129045	107660	47266.9	67287.2	28525.7	34229.5	25014.1	91122.7	90863.1	117750	68343.2	58936	85794.4	37650.2	36308.6	36674	123438	165009	165810	91354.7	80250.9	63550.5	95322.5	65351.6	82267.8	75032.6	-	-
pmn001642	503.083	459.1	504.09	C23H20O13	[M-H]-	Kaempferol-3-O-(2''-O-acetyl)glucuronide	山柰酚-3-O-(2''-O-乙酰)葡萄糖醛酸苷	Flavonoids	黄酮	Flavonols	黄酮醇	-	2	2.68772e+06	3.71338e+06	2.94519e+06	9	9	9	75630.5	9	70837.9	2.22716e+06	2.5996e+06	6.08825e+06	9	9	9	9	9	9	3.15124e+06	3.83383e+06	1.27475e+06	203117	222710	140099	9	9	9	1.03256e+06	790180	1.14677e+06	1.13448e+06	-	-
Smmp008852	307.15	229.12	306.147	C17H22O5	[M+H]+	β-Liriodenolide*	β-Liriodenolide*	Terpenoids	萜类	Sesquiterpenoids	倍半萜	69845-02-9	3	9	9	9	60703.9	105965	54778.1	60255.6	88299.5	102773	9	9	9	29000.7	25391.9	38263	31437.9	46673.2	28786.8	9	9	9	25052.8	50784.6	81207.1	49740.3	42609.5	68154	25092.7	21258.7	23665.6	17074	-	-
Cmjn004337	401.144	269.104	402.153	C18H26O10	[M-H]-	Benzyl-(2''-O-xylosyl)glucoside	苄基-(2''-O-木糖基)葡萄糖苷	Phenolic acids	酚酸类	Phenolic acids	酚酸类	-	2	216901	138196	223609	253545	196001	194207	8084.09	26941.3	39860.7	206049	248122	199062	205076	539812	319059	25068.1	10118	29142.7	273091	262077	287907	334500	408889	512416	7134.36	24712.7	25407	176925	178150	140182	209878	-	-
Zmhp003716	611.162	303.051	610.153	C27H30O16	[M+H]+	Rhodionidin	Rhodionidin	Flavonoids	黄酮	Flavonols	黄酮醇	-	3	2.8453e+07	3.00012e+07	3.2545e+07	56108.2	19441.1	9	95160.9	260729	316390	1.83772e+07	2.88765e+07	8.00533e+06	32244.9	16612.9	9	439465	272098	387673	1.89815e+07	1.06938e+07	1.91321e+07	32883.8	22883.6	13681.9	207554	227310	216365	1.21294e+07	1.23525e+07	1.54672e+07	1.67449e+07	-	-
pme1439	165.055	119	164.047	C9H8O3	[M+H]+	p-Coumaric acid	对香豆酸	Phenolic acids	酚酸类	Phenolic acids	酚酸类	501-98-4	2	162135	135334	141439	38859.1	92598.6	49784	204429	134120	87939.1	98094.1	141742	171312	72144.1	68080.1	79256.1	134098	178069	100739	95651.1	74320.1	81406.1	48061.6	78321.2	57920.1	281394	103640	216381	75706.1	82403.4	80272.1	106828	C00811	ko00130,ko00350,ko00940,ko00950,ko00998,ko01100,ko01110
Cmyp005062	407.134	245.083	406.126	C20H22O9	[M+H]+	Salireposide	柳匍匐苷	Phenolic acids	酚酸类	Phenolic acids	酚酸类	16955-55-8	2	172028	181897	178264	8578.82	11312.2	7355.53	9	9	9	261127	399500	112307	9	9	9	8213.75	13366.1	8650.58	295000	257097	173653	9	9	9	13935.3	19242.7	29300	79396.1	65436.9	89272.3	96297.6	-	-
mws0520	224.092	136	223.084	C11H13NO4	[M+H]+	N-Acetyl-L-tyrosine	N-乙酰-L-酪氨酸	Amino acids and derivatives	氨基酸及其衍生物	Amino acids and derivatives	氨基酸及其衍生物	537-55-3	3	88888.9	76502.1	99987.1	16602.6	15480	22897.2	11483.2	10182.9	12962.1	122215	82983.5	73147.1	9	9	9	9	9	9	106845	104684	120443	48312.9	36907.6	30982	22917.3	18224.2	15690.1	56893	43501.1	40279.3	42952.1	-	-
Lmmn002274	521.203	359.149	522.21	C26H34O11	[M-H]-	Isolariciresinol-9'-O-glucoside	异落叶松脂素-9'-O-葡萄糖苷	Lignans and Coumarins	木脂素和香豆素	Lignans	木脂素	63358-12-3	2	237423	346333	282368	360269	436549	348111	607373	788669	1.33851e+06	128952	168943	198128	464081	280059	411021	1.30961e+06	1.08625e+06	1.12532e+06	125569	228433	154190	527992	409546	520127	1.0346e+06	1.34281e+06	1.26792e+06	379042	473520	506616	567200	-	-
mws1297	269.103	101.02	270.11	C13H18O6	[M-H]-	Benzyl glucoside	苄基葡萄糖苷	Phenolic acids	酚酸类	Phenolic acids	酚酸类	4304-12-5	1	303116	536473	574991	11380.6	11434.5	13723.4	10727.1	10756.7	16141.6	379332	353536	521013	9	9	9	15552.6	15659.2	29988.9	422409	592571	450071	11389.4	13232.8	11282	11367.3	16181.4	16784	145497	197315	184484	217792	-	-
Lhhp102915	265.142	201.126	264.136	C15H20O4	[M+H]+	Michelenolide	乌心石环氧内酯	Terpenoids	萜类	Sesquiterpenoids	倍半萜	66392-96-9	3	9	9	9	80760.8	77278.2	51752.5	58558.7	55947.1	94486.1	9	9	9	55200.1	15638.3	74163.2	41755.9	43757.8	42452	9	9	9	19162.3	83545	40949.3	44367	49193.4	61179.3	49213.4	54893.8	67958.3	48487	C09506	-
mws1090	259.022	97	260.03	C6H13O9P	[M-H]-	Glucose-1-phosphate*	葡萄糖-1-磷酸*	Others	其它类	Saccharides	糖类	59-56-3	2	1.0183e+06	1.3847e+06	1.42356e+06	2.61195e+06	3.11752e+06	2.50593e+06	2.49982e+06	2.31361e+06	2.9794e+06	1.23227e+06	1.87247e+06	1.4564e+06	1.73813e+06	1.71774e+06	1.88272e+06	1.70513e+06	2.16311e+06	1.67636e+06	1.70515e+06	2.16624e+06	2.58015e+06	3.00219e+06	2.92581e+06	3.42131e+06	2.43419e+06	2.37278e+06	2.6323e+06	1.42307e+06	1.92496e+06	1.97165e+06	2.12552e+06	C00103	ko00010,ko00040,ko00052,ko00500,ko00520,ko00523,ko00561,ko01100,ko01110,ko01240
Qmyp101437	211.169	135.116	210.162	C13H22O2	[M+H]+	Blumenol C	布卢门醇 C	Terpenoids	萜类	Terpene	萜类	36151-02-7	3	231997	140123	169554	390732	346049	265870	27612.9	30194.2	19540.9	300994	343082	155226	200640	253225	380323	40522.7	57656.9	38139.2	174692	148130	143286	283160	514001	333014	45476.9	22747.9	21583.3	168758	228672	191366	160036	-	-
pmb2979	549.125	387.1	550.132	C25H26O14	[M-H]-	Hesperetin-7-O-(6''-malonyl)glucoside	橙皮素-7-O-(6''-丙二酰)葡萄糖苷	Flavonoids	黄酮	Flavanones	二氢黄酮	-	3	1.43779e+06	1.40262e+06	1.89385e+06	2.76606e+06	4.62896e+06	2.90194e+06	2.83171e+07	2.7234e+07	2.4034e+07	2.1152e+06	1.75549e+06	2.49719e+06	2.92155e+06	2.3331e+06	3.65918e+06	2.46782e+07	3.26238e+07	2.51536e+07	1.76313e+06	1.4835e+06	1.09341e+06	2.94229e+06	2.95046e+06	3.42736e+06	1.9554e+07	2.81333e+07	3.17813e+07	5.0207e+06	6.92651e+06	7.45652e+06	7.05119e+06	-	-
Zmgn002106	206.084	58.0299	207.089	C11H13NO3	[M-H]-	N-Acetyl-L-phenylalanine	N-乙酰-L-苯丙氨酸	Amino acids and derivatives	氨基酸及其衍生物	Amino acids and derivatives	氨基酸及其衍生物	2018-61-3	2	453193	369216	334114	192869	181096	169571	277776	211585	252954	583521	1.42651e+06	389148	232559	256204	206861	253503	222550	206350	462623	529702	607810	157200	199811	195611	223367	277892	247594	215314	297392	272367	321680	C03519	ko00360,ko01100
Lsjp211231	787.261	325.093	786.258	C35H46O20	[M+H]+	Echinacoside	松果菊苷	Phenolic acids	酚酸类	Phenolic acids	酚酸类	82854-37-3	1	761895	601653	833557	570519	507696	468209	946432	894037	1.16809e+06	1.06763e+06	646928	650328	1.3088e+06	414263	1.09956e+06	1.17469e+06	1.22213e+06	767844	1.25904e+06	911201	1.10424e+06	477012	740537	409227	878171	896582	1.1267e+06	607121	653862	813769	857521	C10450	-
Lmcp004369	331.081	287.054	330.074	C17H14O7	[M+H]+	Quercetin-3',4'-dimethyl ether	槲皮素-3',4'-二甲醚	Flavonoids	黄酮	Flavonols	黄酮醇	3306-29-4	3	148806	120689	143714	15384.9	18381.7	8544.28	41528.1	35366.4	47771.2	125703	103800	116320	13951.8	9	21835.7	54444.5	18617.4	53931.1	126687	145053	139468	34172.3	9533.81	23477.8	49040.2	55171.9	41849.7	53015.6	77517.9	58965.5	61548.7	-	-
Lmyn002540	368.099	162.056	369.106	C16H19NO9	[M-H]-	Dioxindole-3-acetyl-3-O-glucoside	二氧吲哚-3-乙酰-3-O-葡萄糖苷	Alkaloids	生物碱	Plumerane	吲哚类生物碱	-	2	78073.6	73641.5	67289.1	10522.5	21707.4	17035.3	6608.38	9	7455.62	61948.3	70892.1	53541.6	15645.7	4471.12	26722.2	7317.6	7223.1	8592.96	81469.3	129600	85028.1	9	9	9	11778.8	8002.06	9	36006.8	43192	28899.5	33915.6	-	-
Lmlp001118	448.197	286.146	447.189	C23H29NO8	[M+H]+	3'-Glucosyl-6,7-dihydroxy-N-methyl-benzyltetrahydroisoquinoline	3'-葡萄糖基-6,7-二羟基-N-甲基-苄基四氢异喹啉	Alkaloids	生物碱	Isoquinoline alkaloids	异喹啉类生物碱	-	2	9	9	9	1.983e+06	1.34895e+06	1.27644e+06	914462	729550	1.53161e+06	1.20579e+06	1.78895e+06	1.03267e+06	2.19657e+06	1.50053e+06	1.44636e+06	679564	917199	1.05191e+06	1.68115e+06	2.61027e+06	1.82527e+06	1.16856e+06	1.44819e+06	1.73333e+06	1.25187e+06	611728	752476	1.14449e+06	1.21046e+06	828509	1.21723e+06	-	-
pme2758	162.041	144	163.048	C5H9NO5	[M-H]-	4-Hydroxy-L-glutamic acid	4-羟基-L-谷氨酸	Amino acids and derivatives	氨基酸及其衍生物	Amino acids and derivatives	氨基酸及其衍生物	3913-68-6	3	9	9	9	17804.2	14719.7	17118.7	6599.89	8749.76	13060	3377.47	7203.88	9	31456.5	25229.1	11212.2	10048	12377.7	4516.77	9	9	9	16068.4	30691.9	19511	21194.3	13191.8	19480.9	9590.06	10233.6	7843.76	11839.9	C03079	-
Lhkp101533	335.112	275.091	334.105	C17H18O7	[M+H]+	Byakangelicin	白当归素	Lignans and Coumarins	木脂素和香豆素	Coumarins	香豆素	482-25-7	2	9	9	9	345433	349859	335597	335283	356472	451719	9	9	9	134072	151005	153260	105366	170099	124227	9	9	9	153506	201470	140298	245174	165609	314913	224216	200760	148764	209054	C09141	-
Lmjp003295	479.118	317.073	478.111	C22H22O12	[M+H]+	6-Methoxykaempferol-3-O-glucoside	6-甲氧基山柰酚-3-O-葡萄糖苷	Flavonoids	黄酮	Flavonols	黄酮醇	63422-27-5	2	62159.2	42003.5	9	214847	115428	152331	151038	87814.3	131420	306152	426405	310905	115428	170339	124254	209732	144850	245431	412154	329195	614851	110060	108270	171180	247181	144929	112493	152750	162437	220313	176452	-	-
pmb0855	496.34	184.073	495.332	C24H50NO7P	[M+H]+	LysoPC 16:0	溶血磷脂酰胆碱 16:0	Lipids	脂质	LPC	溶血磷脂酰胆碱	17364-16-8	1	1.1201e+07	5.90495e+06	6.23625e+06	2.38769e+07	2.91069e+07	2.73596e+07	7.53431e+06	3.7982e+06	7.77712e+06	9.92109e+06	7.67385e+06	1.25698e+07	6.08445e+07	3.07569e+07	2.94096e+07	4.51348e+06	4.62917e+06	5.23536e+06	8.42082e+06	9.885e+06	6.70995e+06	3.10866e+07	3.86634e+07	2.93948e+07	1.20721e+07	6.87507e+06	8.41339e+06	2.62913e+07	1.9003e+07	2.82987e+07	2.73335e+07	-	-
Lmdp004574	803.203	339.108	802.196	C37H38O20	[M+H]+	Quercetin-3-O-(2'''-O-feruloyl)sophoroside	槲皮素-3-O-(2'''-O-阿魏酰)槐糖苷	Flavonoids	黄酮	Flavonols	黄酮醇	-	3	368305	294144	341575	117766	172785	150845	139547	131623	322794	376839	335300	340679	49888.6	95063.3	133303	159271	294854	199207	283480	332249	237615	71656.6	117021	96931.4	320150	325643	255547	221475	205336	263931	296826	-	-
MWSmce439	147.046	119.051	148.052	C9H8O2	[M-H]-	3,4-Dihydrocoumarin	二氢香豆素	Lignans and Coumarins	木脂素和香豆素	Coumarins	香豆素	119-84-6	3	9	9	9	13503	13324.3	13169.4	26628.4	35543.1	44077.2	3150.54	3094.12	1711.61	8445.23	8036.87	6224.14	40485.4	49024.3	46331.4	9	9	9	4485.64	5853.6	14402.2	35729.7	45588.4	69914.6	14892.6	10835.9	10408	11982.1	C02274	-
pmn001378	519.187	357.136	520.194	C26H32O11	[M-H]-	Pinoresinol-4-O-glucoside	松脂醇-4-O-葡萄糖苷	Lignans and Coumarins	木脂素和香豆素	Lignans	木脂素	41607-20-9	1	4.60242e+06	4.60804e+06	4.56673e+06	2.75868e+06	3.41835e+06	2.35796e+06	2.76789e+07	2.9237e+07	3.03248e+07	5.68986e+06	3.89253e+06	5.63491e+06	1.60856e+06	1.8179e+06	2.20379e+06	1.16693e+07	2.94426e+07	1.3542e+07	6.30655e+06	5.72305e+06	3.69907e+06	1.47258e+06	1.85889e+06	1.76772e+06	1.988e+07	2.45293e+07	2.50973e+07	6.42442e+06	7.449e+06	9.60832e+06	7.98063e+06	C17529	-
pmd0132	496.34	184.073	495.332	C24H50NO7P	[M+H]+	LysoPC 16:0(2n isomer)	溶血磷脂酰胆碱 16:0(2n异构)	Lipids	脂质	LPC	溶血磷脂酰胆碱	-	1	1.12509e+07	6.10591e+06	5.91209e+06	2.31596e+07	2.54882e+07	2.06374e+07	7.71709e+06	5.51072e+06	7.83797e+06	6.70433e+06	7.96698e+06	1.06341e+07	5.47972e+07	2.22673e+07	3.00444e+07	4.59279e+06	4.56036e+06	4.1079e+06	6.43393e+06	8.01369e+06	6.62127e+06	3.07727e+07	3.45546e+07	2.96158e+07	7.63635e+06	5.23713e+06	6.54078e+06	2.23405e+07	2.51843e+07	1.8659e+07	1.74338e+07	-	-
Lmjp003090	385.113	223.06	384.106	C17H20O10	[M+H]+	Isofraxidin-7-O-glucoside	异秦皮啶-7-O-葡萄糖苷	Lignans and Coumarins	木脂素和香豆素	Coumarins	香豆素	483-91-0	2	198190	166086	236200	191714	288465	339936	21085	32949.4	37041.9	191310	170979	193623	204342	357630	561338	22001.5	26374.9	18143.6	266955	258246	217581	334286	279887	320886	22545.4	14756.7	29325.5	162393	146795	209232	152543	-	-
pmn001660	381.192	235.1	382.199	C20H30O7	[M-H]-	Cinncassiol A	肉桂萜醇 A	Terpenoids	萜类	Sesquiterpenoids	倍半萜	73599-11-8	1	72028.5	55910.6	55242.9	1029.05	6905.12	5712.11	9502.67	14601.5	18256.7	87668.7	165191	62277.7	9863.08	14524.5	8810.14	24514.7	17761.7	13432.1	173144	277310	280132	6717.6	15534.2	4657.14	21907.2	22729.1	15685.6	30612.7	41500.6	33207.3	28562.2	C17645	-
Lmzn001875	741.23	579.18	742.232	C33H42O19	[M-H]-	Naringenin-7-O-Rutinoside-4'-O-glucoside	柚皮素-7-O-芸香糖苷-4'-O-葡萄糖苷	Flavonoids	黄酮	Flavanones	二氢黄酮	-	2	9686.15	21360.3	24638.4	26844.1	37014.5	35509.9	416864	476222	486365	31651.5	38864.6	24055.7	13234.4	11973.6	31496.6	408324	597801	357168	30061.6	33097.8	17227.2	47787	42846.3	43239.1	240193	480167	373296	105110	91831.8	116897	78324.3	-	-
Lmhp009526	515.322	261.221	514.314	C27H46O9	[M+H]+	2-α-Linolenoyl-glycerol-1-O-glucoside	2-α-亚麻酸甘油酯-1-O-葡萄糖苷	Lipids	脂质	Glycerol ester	甘油酯	-	2	359707	669947	862568	22338.8	17283.5	16155.3	17346.7	7992.23	17849.4	902099	635609	941930	34411.6	22962	27248.9	32330.6	30936.8	31002.1	633066	470295	602203	40552.3	26595.7	23238.5	29331.5	40711	18751.3	228792	344385	321369	286026	-	-
mws0921	149.061	131	150.068	C9H10O2	[M-H]-	p-Coumaryl alcohol	对香豆醇	Phenolic acids	酚酸类	Phenolic acids	酚酸类	3690-05-9	3	156468	244371	250667	84405.4	73030.7	52088	220170	237171	252602	259160	302478	247178	66492.3	71744.2	80655.6	103560	147468	160188	268412	415017	281845	90357.1	94590.6	140680	158421	168404	181394	131880	150915	189131	135900	C02646	ko00940,ko01100,ko01110
mws0097	357.134	151	358.142	C20H22O6	[M-H]-	Pinoresinol*	松脂醇*	Lignans and Coumarins	木脂素和香豆素	Lignans	木脂素	487-36-5	1	3.88258e+06	5.12363e+06	3.52348e+06	307879	291563	124072	2.87335e+06	3.12176e+06	2.86968e+06	5.43813e+06	5.17506e+06	7.66692e+06	235852	208426	293922	2.17653e+06	3.45483e+06	2.45417e+06	5.216e+06	4.7976e+06	2.81805e+06	87059.7	129993	270038	5.76157e+06	2.93877e+06	3.64666e+06	2.58728e+06	2.79643e+06	3.01384e+06	1.9696e+06	C05366	ko00998,ko01100,ko01110
pmp001214	310.16	251.09	310.147	C16H24NO5+	[M]+	Sinapine	芥子碱	Alkaloids	生物碱	Phenolamine	酚胺	18696-26-9	3	9	9	9	34477	17349.4	20148.1	194650	206422	112138	13992.2	11506.1	8846.53	32686	32753.6	46726.6	258978	177383	350311	8043.03	4812.21	9	16162.6	10784.6	28829.7	100199	144866	102039	67499.5	74370.3	87725.6	99684.8	C00933	ko00940
pme2755	222	144	221.09	C8H15NO6	[M+H]+	N-Acetyl-D-glucosamine	N-乙酰-D-葡萄糖胺	Others	其它类	Saccharides	糖类	7512-17-6	3	1.31135e+06	1.67233e+06	1.72345e+06	965899	950605	1.06688e+06	228019	251399	243080	842330	1.25163e+06	689749	845385	1.25359e+06	1.11207e+06	1.17649e+06	1.13561e+06	365807	1.4849e+06	1.73609e+06	1.36078e+06	1.31786e+06	1.03759e+06	977334	188785	1.23147e+06	229153	765731	867787	1.13593e+06	866942	C00140	ko00520,ko01100,ko02010
Lmqn000213	665.215	341.109	666.222	C24H42O21	[M-H]-	Stachyose	水苏糖	Others	其它类	Saccharides	糖类	470-55-3	1	43045.6	39363	53105.8	5539.87	10907.7	13973	24893.6	27064.2	17933.2	49847.1	40141.2	63175.4	12047.6	9748.37	7428.53	25915.5	31201.9	17210.6	99188.9	71529.1	84127.8	46408.3	65305.9	66037.7	18309.8	34846.4	33937.8	31124.2	40744.6	30732	27600.2	C01613	ko00052,ko01100
mws1337	220.118	202.1	219.111	C9H17NO5	[M+H]+	D-Pantothenic Acid	D-泛酸(维生素B5)	Others	其它类	Vitamin	维生素	79-83-4	3	14730.7	80379	80032.3	91676	67277.6	171331	25691	13131.3	42506.4	86383.7	79098.6	89162.1	204072	84682.9	58055.1	15880.8	17489.5	15924.3	95463.5	133262	104113	315797	273992	288438	51529.2	31569.3	59598.9	86484.9	59737.5	84865.7	90958.7	C00864	ko00410,ko00770,ko01100,ko01110,ko01240
Lmcn009122	253.217	235.209	254.225	C16H30O2	[M-H]-	(7Z)-Hexadecenoic acid*	(7Z)-十六碳烯酸*	Lipids	脂质	Free fatty acids	游离脂肪酸	2416-19-5	1	208224	135824	75777.5	25091.1	30042.3	29340.3	63188	61317.7	63835.9	145280	68176	68850	288685	38439.9	42623.8	74546.9	82979.4	82068	196354	102373	166582	9	9	9	90764.6	72741.6	70433.3	54582.3	83304.1	78977.8	78647	-	-
Jmzp008184	345.169	137.06	344.162	C20H24O5	[M+H]+	Rel-(8S,8'R)-Dimethyl-(7S,7'R)-bis(5-hydroxy-3-methoxyphenyl)tetrahydrofuran	Rel-(8S,8'R)-dimethyl-(7S,7'R)-bis(5-hydroxy-3-methoxyphenyl)tetrahydrofuran	Lignans and Coumarins	木脂素和香豆素	Lignans	木脂素	-	3	9	9	9	476019	372637	422578	175451	174462	147427	9	9	9	706531	457288	764961	316033	205489	195777	9	9	9	465102	461518	322287	110419	242714	222627	450458	423445	589297	597037	-	-
Cmdn004285	609.205	447.115	610.211	C25H38O17	[M-H]-	6'-O-β-D-glucosylbarlerin*	6'-O-β-D-葡萄糖基(8-O-乙酰山栀苷甲酯)*	Terpenoids	萜类	Monoterpenoids	倍萜	927691-88-1	2	4.30663e+06	3.13888e+06	4.96919e+06	167284	149953	223319	1.68166e+06	1.72666e+06	1.50675e+06	3.8984e+06	2.63957e+06	7.58184e+06	149157	190822	187217	2.02243e+06	2.04013e+06	3.52823e+06	2.68013e+06	2.42187e+06	2.14086e+06	153495	77091.5	165664	1.87081e+06	2.17366e+06	1.73052e+06	1.81696e+06	2.06596e+06	1.65423e+06	2.46865e+06	-	-
Zmgp003492	373.117	105.033	372.121	C20H20O7	[M+H]+	8-Hydroxy-α-conidendrin	8-羟基-α-铁杉脂素	Lignans and Coumarins	木脂素和香豆素	Lignans	木脂素	-	3	70284.2	88342.5	43423.7	15554.1	26029.2	23786.1	51001	29147	46838.3	15708.4	26875.1	32269	31009.1	35396.7	29975.6	47545.1	38243.6	47558.7	34109.6	37410.2	36431.7	23774.6	25733.2	46061.7	29212.3	35595	12412.1	37472.3	28944.2	34472.7	44457.5	-	-
pma6599	207.1	85	206.058	C11H10O4	[M+H]+	6-Hydroxymethylherniarin	6-羟甲基脱肠草素	Lignans and Coumarins	木脂素和香豆素	Coumarins	香豆素	117597-79-2	3	402058	438933	375295	16977.1	24154.2	30143.3	9	9	9	617188	638324	371477	17072.1	18648.1	31100.1	8091.89	22971.8	13346.1	569948	530521	441038	26344.7	32879	18768.9	19345.8	7914.52	23500.7	125643	159821	188365	186745	-	-
pmb0494	295.165	207.065	294.158	C15H22N2O4	[M+H]+	Sinapoylputrescine	芥子酰腐胺	Alkaloids	生物碱	Phenolamine	酚胺	70185-57-8	3	29970.8	18160.2	27343	370023	146217	318482	215268	119439	257225	20243.5	51942	56192.8	430692	421944	157713	316084	237551	277347	9	39424.6	10738.7	162622	138637	284506	305013	158284	226088	190909	130309	148152	185608	-	-
Li512111	519.114	315.051	520.122	C24H24O13	[M-H]-	Isorhamnetin-3-O-(6''-acetylglucoside)	异鼠李素-3-O-(6''-乙酰)葡萄糖苷	Flavonoids	黄酮	Flavonols	黄酮醇	-	2	19435.6	18407	24539	40354.5	32508.7	33795.8	19058.6	26080.5	30130.3	33498.2	40751.5	13804.1	12779.9	37740	45559.4	24987.6	23629.1	65396.9	52794	55867.4	51069.8	36741.7	44817.4	45783.4	22416.8	27468.1	27621.4	42253.2	28472.1	40648.4	33051.3	-	-
Jmwn006041	519.188	357.13	520.194	C26H32O11	[M-H]-	(7S,8R)-dehydrodiconiferylalcohol-9'-O-β-D-glucopyranoside	(7S,8R)-脱氢二苯丙烯醇-9'-O-β-D-吡喃葡萄糖苷	Phenolic acids	酚酸类	Phenolic acids	酚酸类	-	2	292658	481028	371523	9	9	9	211446	593037	734763	588240	338758	398434	9	9	9	539750	669564	508263	311579	615211	573284	9	9	9	232163	527274	717496	289430	339946	239422	364798	-	-
pmb3045	505.099	329.1	506.106	C23H22O13	[M-H]-	Tricin-7-O-Glucuronide	苜蓿素-7-O-葡萄糖醛酸苷	Flavonoids	黄酮	Flavones	黄酮	-	1	11230.1	16212.8	18083.4	31936.5	35726.8	37812	82771	33145.9	78210.6	19062.6	10535.2	45357.9	31061.6	27433	21865.6	62702.7	114465	57041.6	26348.5	30884.1	18518.3	22092.6	35499.3	21014.8	102928	69625.4	79839.3	39308.2	36937.4	45412.1	28928.4	-	-
Wmqn000820	193.087	163.039	194.094	C11H14O3	[M-H]-	dehydrololiolide	脱氢地芰普内酯	Terpenoids	萜类	Terpene	萜类	19355-58-9	3	98289	70411.5	68126.7	317953	186178	136959	60340	45497.9	33581.3	135402	23345.2	96962.3	246217	280718	261460	165689	91037.1	333906	111278	59716.7	59694.7	199605	144717	236040	93413.1	55036.5	112874	80989.9	85776.6	99302.8	120794	-	-
mws4134	611.145	306.079	612.152	C20H32N6O12S2	[M-H]-	Oxiglutatione	氧化谷胱甘肽	Amino acids and derivatives	氨基酸及其衍生物	Amino acids and derivatives	氨基酸及其衍生物	27025-41-8	3	9	9	9	16468.6	32182.1	34696.6	16204.2	25261.2	33674.8	6762.13	4332.71	21043.3	22119.3	24689.6	16719.3	38577.4	24175.6	22890.6	4367.54	2964.89	5942.3	42941.2	32510.2	29806.8	109294	60692.6	66157.2	20175.7	23800.2	24038.2	31112.8	C00127	ko00480,ko01100,ko01240
Smrp004001	345.16	221.11	344.162	C20H24O5	[M+H]+	Verrucosin	路可脂素	Lignans and Coumarins	木脂素和香豆素	Lignans	木脂素	-	1	9	9	9	148534	129422	138362	46606.5	52565.4	29761.7	9	9	9	256090	169220	239156	98691.1	44282.4	52447	9	9	9	79494.6	163572	87817.9	41098.1	58599	56798.1	122153	103236	108923	76853.5	-	-
Lmjn008534	247.134	203.144	248.141	C15H20O3	[M-H]-	Shizukolidol	银线草内酯醇	Terpenoids	萜类	Sesquiterpenoids	倍半萜	90332-92-6	2	9	9	9	29965.1	28620.4	40258.2	34587	65703.8	135080	9	9	9	20107.8	24883.3	23810.4	13100.1	18114.8	20099.9	9	9	9	12033.2	16386.5	33116	41368.8	23253	85028.2	22241.7	19123.6	27734.2	28618.6	-	-
Lmmp102001	219.175	159.116	218.167	C15H22O	[M+H]+	1-Cis-5-cis-germacrone	1-cis-5-cis-大牻牛儿酮	Terpenoids	萜类	Sesquiterpenoids	倍半萜	-	1	3.72006e+06	1.30385e+07	1.18506e+07	9	9	9	804034	1.08587e+06	1.66438e+06	6.51196e+06	5.96813e+06	1.26381e+07	9	9	9	1.62573e+06	1.71462e+06	2.26407e+06	1.2499e+07	9.38759e+06	1.21298e+07	9	9	9	1.44059e+06	1.2959e+06	1.72294e+06	4.99183e+06	5.2205e+06	3.53933e+06	3.89416e+06	-	-
mws1589	503.162	179	504.169	C18H32O16	[M-H]-	D-Panose	D-潘糖	Others	其它类	Saccharides	糖类	33401-87-5	2	56687.4	57321.4	46056.9	9	9	9	29532	41760	22904.2	58110.6	13458.6	32285.8	9	9	9	29079.3	19681.5	30551.7	90814.1	38001.5	59724.5	36410.7	62545.9	53798.7	35380.3	27520.5	37194.3	40265.8	51214.7	39392.7	57459.5	C00713	-
Lhhp111111	539.226	137.059	538.22	C30H34O9	[M+H]+	Schisantherin E	五味子酯 E	Lignans and Coumarins	木脂素和香豆素	Lignans	木脂素	64917-83-5	2	425133	329068	389643	174146	160710	149966	472736	870807	533034	442692	396054	528824	144586	129120	155262	411544	389788	488234	337470	364366	329599	188312	160052	233574	222294	456312	457312	444778	299680	323303	326860	-	-
mws1565	389.144	209.081	388.137	C17H24O10	[M+H]+	Geniposide	京尼平苷	Terpenoids	萜类	Monoterpenoids	倍萜	24512-63-8	2	1.5608e+06	1.32245e+06	1.15764e+06	1.28738e+06	2.17165e+06	4.08852e+06	948142	825530	758994	1.49213e+06	1.19661e+06	1.06901e+06	7.72184e+06	2.65976e+06	2.20146e+06	1.47827e+06	1.47827e+06	1.13842e+06	1.18883e+06	1.18459e+06	1.16169e+06	4.26884e+06	3.27245e+06	3.74653e+06	802391	1.11035e+06	902625	1.68672e+06	2.22371e+06	2.69746e+06	2.21804e+06	C09781	-
HX1373	377.159	163.077	376.152	C20H24O7	[M+H]+	threo-guaiacylglycerol-β-coniferyl ether(ISO1)	苏-愈创木酰甘油-β-松油基醚(ISO1)	Lignans and Coumarins	木脂素和香豆素	Lignans	木脂素	-	1	490296	559792	589570	22621.7	49334.7	14234.5	48858.1	55721.1	58760.1	296315	463836	359427	10332.8	9	14326.1	82317.6	59338.1	83072.1	538214	334226	298841	6844.48	16266.8	12116.1	34082.5	83192.8	83347.5	111436	162224	111747	125154	-	-
pme2125	503.162	179	504.169	C18H32O16	[M-H]-	Raffinose	棉子糖	Others	其它类	Saccharides	糖类	512-69-6	3	426727	380508	372604	9	9	9	191404	286448	107907	364447	252771	547245	56746.9	42649.4	101579	152989	166597	181402	330419	243514	409462	452935	292715	302458	211629	188633	279413	191480	259629	304654	279764	C00492	ko00052,ko01100,ko02010
pmb2653	649.1	145	650.227	C24H42O20	[M-H]-	DMelezitose O-rhamnoside	松三糖 O-鼠李糖苷	Others	其它类	Saccharides	糖类	-	3	54256.3	62500.5	70853	10172.1	8221.55	9534.62	35131.1	45500.1	9932.75	37385.2	21537.6	92365.3	6542.47	7734.07	9216.62	49822	41361.1	80137.2	54432.2	19735.4	35833.2	132407	139713	145496	77143.5	50371.8	57568.9	60446.6	69661.1	94014.9	79338.1	-	-
Zmhn002227	385.114	223.06	386.121	C17H22O10	[M-H]-	4-O-Glucosyl-sinapate	4-O-葡萄糖基芥子酸	Phenolic acids	酚酸类	Phenolic acids	酚酸类	-	1	1.22743e+06	1.93287e+06	1.97812e+06	79844.4	80793.6	79495.7	177247	57269	47330.4	3.29539e+06	2.01372e+06	2.63991e+06	9	60800	112327	55920.2	77859.2	204576	1.21554e+06	1.38736e+06	1.60535e+06	118648	96095.7	99706.2	27365	50284.7	24693	460108	603915	438856	396752	C02919	-
mws1629	345.119	183.2	346.126	C15H22O9	[M-H]-	Aucubin	桃叶珊瑚苷	Terpenoids	萜类	Sesquiterpenoids	倍半萜	479-98-1	2	30477.4	14602.7	31700.2	84489.9	64510.3	87034.6	44965.3	49167	28973.6	48729.6	28317.3	31563.3	105950	126606	86853	115401	41859.5	56887.7	25567.6	33417.3	34500.8	162356	92866.7	82405.7	55613.9	45437.4	79964	72897.7	81753.9	77995.2	51429.3	C09771	-
Lmhp010334	517.337	263.237	516.33	C27H48O9	[M+H]+	2-Linoleoylglycerol-1-O-glucoside	2-亚油酰甘油酯-1-O-葡萄糖苷	Lipids	脂质	Glycerol ester	甘油酯	-	3	37724.9	86394.5	84117.7	46458.7	42994.2	37474.8	48023.3	18403.5	17419	95201.9	42995.6	220896	68115.8	48780.2	48839.7	83584.2	68330.9	47226	46651.6	32505.6	42082	58315	56990.8	52211.8	21787	41423.8	19972.8	46036.8	65331.8	71188.2	73061.2	-	-
Zmzn000079	199.002	78.9585	200.009	C4H9O7P	[M-H]-	D-Erythrose-4-phosphate	D-赤藓糖-4-磷酸	Others	其它类	Saccharides	糖类	585-18-2	3	14533.7	27421.5	21793.5	22272.6	28088.3	26986.4	25792.8	43894.2	42431.4	36052.4	30556.8	35031	22680.6	21168	23092.4	19422.8	18313.7	19534.7	23431.6	33148.1	24671.1	32500	21173.3	15426.4	51793.8	31369.5	26433.1	16977.9	12459.5	20329.4	17148.9	C00279	ko00030,ko00400,ko00710,ko00750,ko00998,ko01100,ko01110,ko01200,ko01230,ko01240
pmb2922	565.048	323.029	566.055	C15H24N2O17P2	[M-H]-	Uridine 5'-diphospho-D-glucose	尿苷 5'-二磷酸-D-葡萄糖	Nucleotides and derivatives	核苷酸及其衍生物	Nucleotides and derivatives	核苷酸及其衍生物	133-89-1	1	120213	188461	138402	580024	697209	763810	2.51118e+06	1.72201e+06	1.56451e+06	191123	150916	283736	484698	692974	707603	2.12111e+06	2.56096e+06	2.02615e+06	225391	202081	191485	1.50048e+06	1.23926e+06	1.13663e+06	2.59027e+06	3.39863e+06	2.90746e+06	584870	854425	716026	918700	C00029	ko00040,ko00052,ko00053,ko00240,ko00500,ko00520,ko00524,ko00561,ko00908,ko01100,ko01110,ko01240
HX1374	359.134	197.081	358.142	C20H22O6	[M+H]+	Matairesinol	罗汉松树脂醇	Lignans and Coumarins	木脂素和香豆素	Lignans	木脂素	580-72-3	3	203392	192406	168336	83503.5	80056.9	96515.6	69545.2	80033.9	66590.6	171472	164471	180769	82215.3	64841.4	105368	165249	97280	169657	148176	83696.5	152686	131677	102241	79637.9	60754.3	142422	74875.3	148206	111872	96618.4	139907	C10682	ko00998,ko01100,ko01110
pme2602	184.002	97	185.009	C3H8NO6P	[M-H]-	O-Phospho-L-serine	O-磷酸-L-丝氨酸	Amino acids and derivatives	氨基酸及其衍生物	Amino acids and derivatives	氨基酸及其衍生物	407-41-0	3	9	9	9	45711.2	69272.6	122864	14956.8	24181	23453	9	9	9	47950.8	32042.8	18736.7	16579.6	23624.5	33723.4	9	9	9	39532.2	66318.8	48328.3	43754.4	26631.1	28957.6	21389.5	24502.8	26721.3	33514.4	C01005	ko00260,ko00270,ko00970,ko01100,ko01110,ko01200,ko01230
Lmhp005550	441.202	177.055	440.195	C24H28N2O6	[M+H]+	N,N'-Diferuloylputrescine	N,N'-二阿魏酰腐胺	Alkaloids	生物碱	Phenolamine	酚胺	42369-86-8	2	9	9	9	9	9	9	9	9	9	9	9	9	31019.9	26122.2	21812.1	30561.3	27726.1	39816.3	9	9	9	20516.1	27954.2	43419.5	168674	18031.8	77672.7	39642.9	34203.8	24886.1	38237.3	-	-
pmp000270	501.321	233.155	500.314	C30H44O6	[M+H]+	Lup-12-en-15α,19β-diol-3,11-dioxo-28-oic acid	羽扇豆-12-烯-15α,19β-二醇-3,11-二氧-28-酸	Terpenoids	萜类	Triterpene	三萜	-	2	9	9	9	105225	103747	97203.1	83064	92836.7	194173	9	9	9	22690.2	21007	28270	27253.1	40926.5	41548.8	9	9	9	39074.8	63027.5	172445	58437.1	76993.3	137880	29265.2	24445.1	31317.4	38932.5	-	-
Lmjp101205	275.128	219.047	274.12	C16H18O4	[M+H]+	8-Isopentenyllimettin	8-异戊烯基柠檬油素	Lignans and Coumarins	木脂素和香豆素	Coumarins	香豆素	-	3	18956	16660.4	18969.9	9	9	9	9	9	9	12208.1	25726.9	12795	9	9	9	9	9	9	13569.8	22031	18086.7	6337.63	6298.09	4666.94	9	9	9	7086.69	6297.52	8256.11	9815.72	-	-
pmn001371	549.198	387.146	550.205	C27H34O12	[M-H]-	Eucommin A	杜仲脂素 A	Lignans and Coumarins	木脂素和香豆素	Lignans	木脂素	99633-12-2	1	1.29688e+06	1.04355e+06	985892	1.797e+06	2.89825e+06	2.06059e+06	9.99003e+06	7.46372e+06	8.2439e+06	1.5212e+06	1.22134e+06	1.46025e+06	1.71838e+06	1.12739e+06	1.79547e+06	6.85111e+06	1.11461e+07	8.13331e+06	869967	898842	930606	1.35652e+06	1.50825e+06	2.00896e+06	5.40177e+06	8.81946e+06	9.14991e+06	2.1419e+06	3.11859e+06	3.27712e+06	3.43774e+06	C10560	-
MWSHY0067	611.158	303.051	610.153	C27H30O16	[M+H]+	Quercetin-3-O-rutinoside (Rutin)*	槲皮素-3-O-芸香糖苷 (芦丁)*	Flavonoids	黄酮	Flavonols	黄酮醇	153-18-4	1	961338	835813	1.65905e+06	8584.29	9742.33	11883.7	137550	197119	288264	5.29727e+06	5.65292e+06	4.33399e+06	12950.1	4334.33	5412.74	374784	234983	296751	3.98954e+06	1.50104e+06	3.59565e+06	17324.3	11915.6	11900.2	180870	247613	226356	1.54248e+06	1.88911e+06	1.17857e+06	1.75852e+06	C05625	ko00944,ko01100,ko01110
Wmhp000054	787.265	325.093	786.258	C35H46O20	[M+H]+	purpureaside B	洋地黄叶苷 B	Phenolic acids	酚酸类	Phenolic acids	酚酸类	-	1	752405	459027	545385	488094	326379	343116	852059	477562	827848	495499	984438	675799	526898	383102	496786	1.39313e+06	904735	802538	1.09321e+06	687665	1.05008e+06	285875	457387	382625	958383	891961	892433	445169	700435	561832	511552	-	-
Lmsp003161	757.219	287.056	756.211	C33H40O20	[M+H]+	Kaempferol-3-O-sophoroside-7-O-rhamnoside*	山柰酚-3-O-槐糖苷-7-O-鼠李糖苷*	Flavonoids	黄酮	Flavonols	黄酮醇	-	2	84704.6	61117.6	85089.2	5814.36	9	13473.7	9222.75	5392.87	9243.08	31902.9	260645	129712	8273.35	8689.34	11920.5	7396.18	8888.3	20418.8	193005	200064	196466	5236.98	11411.1	7315.97	24573.4	9	7311.25	39161.7	33364.4	32120.8	48525.2	-	-
mws2608	222.097	84.0451	221.09	C8H15NO6	[M+H]+	N-Acetyl-D-galactosamine	N-乙酰-D-半乳糖胺	Others	其它类	Saccharides	糖类	1811-31-0	3	1.01493e+06	1.07638e+06	1.16383e+06	1.65855e+06	1.73707e+06	1.62498e+06	1.16454e+06	759153	816667	822717	884902	747350	1.35331e+06	1.16138e+06	1.71176e+06	1.4018e+06	562755	630163	993819	1.21063e+06	968525	1.87722e+06	1.92791e+06	1.67358e+06	672092	752691	976767	1.00293e+06	1.21209e+06	1.56641e+06	1.1347e+06	C01132	ko00052,ko01100
Lmjp002906	479.118	317.065	478.111	C22H22O12	[M+H]+	Rhamnetin-3-O-Glucoside*	鼠李素-3-O-葡萄糖苷*	Flavonoids	黄酮	Flavonols	黄酮醇	27875-34-9	2	9	33581.1	41725.6	212390	185610	137827	170222	106225	242205	441091	421194	237900	178906	157215	135348	436529	346579	244185	347461	357169	576641	144060	171264	214827	224288	154587	282060	196642	184387	247741	154506	-	-
Lmcp000282	162.113	85.0286	161.105	C7H15NO3	[M+H]+	L-Carnitine	左旋肉碱	Alkaloids	生物碱	Alkaloids	生物碱	541-15-1	1	1.05915e+07	1.27753e+07	1.31097e+07	6.39618e+06	7.18611e+06	8.33306e+06	1.64057e+06	3.33551e+06	2.2323e+06	5.40414e+06	7.99497e+06	4.41631e+06	6.5057e+06	9.4802e+06	8.03996e+06	4.41049e+06	3.37869e+06	3.95716e+06	1.03227e+07	7.77499e+06	9.69783e+06	8.73668e+06	7.9134e+06	8.40765e+06	1.35463e+06	3.17443e+06	2.84987e+06	6.60934e+06	6.3201e+06	9.7109e+06	7.63687e+06	C00318	-
pme3186	169	79	169.998	C3H7O6P	[M-H]-	DL-Glyceraldehyde-3-phosphate	DL-甘油醛-3-磷酸	Organic acids	有机酸	Organic acids	有机酸	591-59-3	3	9	9	9	47897	60143.6	72425	101396	95832.3	79347	14217.7	10262.4	17130.4	62219	66008.6	81558.6	129385	132965	160283	18896.7	12607.6	21898	57573.7	43383.5	25174.3	180502	180502	99976.1	47228	32154	33893	31633.6	C00661	-
pme2960	273.076	153	272.068	C15H12O5	[M+H]+	Naringenin chalcone; 2',4,4',6'-Tetrahydroxychalcone	柚皮素查耳酮	Flavonoids	黄酮	Chalcones	查耳酮	73692-50-9	1	18066.1	37917.9	21144.2	29313.1	4323.19	9	48036.8	24688.9	16832.5	116016	246044	23271.3	15286.5	10918	4114.32	38987.5	33778.6	64784.6	628173	338741	783671	335657	70497	29590	40518	60985.6	23057.2	155105	176345	157631	105129	C06561	ko00941,ko01100,ko01110
Jmzn003343	521.202	329.14	522.21	C26H34O11	[M-H]-	Saikolignanoside A	柴胡木脂素苷 A	Lignans and Coumarins	木脂素和香豆素	Lignans	木脂素	-	1	919102	585157	627531	1.61769e+06	2.62293e+06	1.51518e+06	7.99654e+06	6.66517e+06	1.04495e+07	1.17409e+06	459732	934947	1.62596e+06	1.48668e+06	1.69506e+06	1.36417e+07	9.74563e+06	1.27752e+07	504451	486442	582615	1.12317e+06	1.91547e+06	1.31147e+06	3.55626e+06	1.39933e+07	8.06384e+06	1.93378e+06	2.65143e+06	3.22036e+06	2.94144e+06	-	-
Lmhp010908	536.371	184.073	535.364	C27H54NO7P	[M+H]+	LysoPC 19:1	溶血磷脂酰胆碱 19:1	Lipids	脂质	LPC	溶血磷脂酰胆碱	-	2	2.22753e+06	1.73742e+06	2.13004e+06	163969	317529	304441	38235.6	24474	56417.8	1.60419e+06	1.28891e+06	4.79013e+06	1.005e+06	230684	658142	9	9	9	2.5044e+06	2.28279e+06	1.87542e+06	568189	1.94574e+06	1.76684e+06	317449	19185.3	66691.1	707635	1.16002e+06	1.09564e+06	934268	-	-
Zmgn000217	129.019	85.0298	130.027	C5H6O4	[M-H]-	Methylenesuccinic acid	亚甲基琥珀酸	Organic acids	有机酸	Organic acids	有机酸	97-65-4	3	7687.29	6423.14	9	24047.6	14974.6	23604.7	29577.7	45373.3	43289.4	9	9	9	30046.3	24418.5	15428.5	16922	19454	15370.3	3155.69	1777.25	6355.5	19269	29439.8	30865.8	15385.7	32411.4	11350.5	15881.2	21914.1	14059.4	15371.3	C00490	ko00660,ko01100
Zmyn000110	258.039	78.9583	259.046	C6H14NO8P	[M-H]-	D-Glucosamine 1-phosphate	D-氨基葡萄糖-1-磷酸	Others	其它类	Saccharides	糖类	2152-75-2	3	9105.93	8168.26	8119.69	20709.2	27098.9	22748.6	5895.91	5144.71	7632.79	20094.2	14426.4	10875	11556.6	9206.89	18410.6	4018.17	8946.58	4365.66	10821.4	12765.2	7458.43	13048.1	13458.3	24780	28343.3	9780.09	13450.2	11230.5	9415.21	6727.59	10461.7	C06156	ko00520,ko01100
Hmgp002036	479.12	317.06	478.112	C22H22O12	[M+H]+	Nepetin-7-O-glucoside(Nepitrin)	泽兰黄酮-7-O-葡萄糖苷(假荆芥属苷)	Flavonoids	黄酮	Flavones	黄酮	569-90-4	2	9	69860.3	70233.7	259487	134218	113248	143171	98044.3	105322	194365	434326	283547	149271	148849	104128	339186	163498	208788	334610	197684	538430	195027	152750	193537	85473.5	113572	156342	194802	275600	171168	224343	-	-
Hmln003092	623.198	461.16	624.206	C29H36O15	[M-H]-	Isoforsythoside A	异连翘酯苷 A	Phenolic acids	酚酸类	Phenolic acids	酚酸类	1357910-26-9	1	1.0038e+07	9.86035e+06	1.13493e+07	2.73728e+06	2.16645e+06	2.98346e+06	1.83923e+06	1.562e+06	3.11773e+06	9.45406e+06	1.01826e+07	9.87249e+06	2.89867e+06	4.27987e+06	2.58876e+06	2.18559e+06	2.25422e+06	2.45972e+06	1.33156e+07	1.11774e+07	1.08953e+07	3.17711e+06	3.257e+06	3.48881e+06	2.14676e+07	2.59484e+06	5.85101e+06	8.46221e+06	6.70264e+06	1.11275e+07	9.71479e+06	-	-
mws0248	243.062	110	244.07	C9H12N2O6	[M-H]-	Uridine	尿嘧啶核苷	Nucleotides and derivatives	核苷酸及其衍生物	Nucleotides and derivatives	核苷酸及其衍生物	58-96-8	1	24883.1	32600.5	20251.7	91996.3	130537	99082.3	62285.6	84373.8	92065.4	39501.8	41971.3	30055	66584.1	69926.4	80261.2	47404.5	45375.2	71479.9	66312.5	37849.1	43876	71733	74653.1	90929.7	175396	76429.9	98751.2	46352	70347	75331.2	76302.8	C00299	ko00240,ko01100,ko02010
Hmyn007081	481.255	245.04	482.262	C22H43O9P	[M-H]-	LysoPG 16:1	溶血磷脂酰甘油 16:1	Lipids	脂质	Glycerol ester	甘油酯	-	1	9.44868e+06	7.75763e+06	9.56275e+06	293701	98564.2	27476.5	13173	7549.79	6302.75	1.18173e+07	6.61945e+06	2.96223e+07	459757	156987	77326.7	25386	12034.8	8718.89	9.66445e+06	5.28006e+06	7.34795e+06	159023	54954.7	21583.8	36254.8	13285.4	11417.1	2.95413e+06	4.50222e+06	2.96053e+06	3.45233e+06	-	-
mws1521	285.098	121.029	286.105	C13H18O7	[M-H]-	Salicin	水杨苷	Phenolic acids	酚酸类	Phenolic acids	酚酸类	138-52-3	3	21451.1	13191	13132.3	57114.9	35838.2	27650.1	17147.2	15671.2	18146.7	21951.5	19779.8	24288.8	50751.3	37918.3	57910.6	18760.5	22865.4	25718.9	8635.73	12256	10021.3	43234.8	51402.8	44207.6	17835.6	16535.9	12851.6	15560.9	23485.3	17400.8	23858.7	C01451	ko00010
Lmsn002288	503.141	341.088	504.148	C21H28O14	[M-H]-	1-O-Caffeoyl-(6-O-glucosyl)-β-D-glucose	1-O-咖啡酰-6-O-葡萄糖基-β-D-葡萄糖	Phenolic acids	酚酸类	Phenolic acids	酚酸类	-	1	658615	613044	843891	478042	561644	397366	85366.2	36733	87653.9	1.48071e+06	1.06737e+06	628853	390842	651344	475039	115462	72726.4	79336.6	2.14173e+06	3.50453e+06	2.58866e+06	233484	206560	300521	116066	129327	42977.4	546462	927313	814816	746359	-	-
pme0264	243.098	127	242.09	C10H14N2O5	[M+H]+	Thymidine	胸苷	Nucleotides and derivatives	核苷酸及其衍生物	Nucleotides and derivatives	核苷酸及其衍生物	50-89-5	3	9	9	9	77737.5	106506	73212.2	59166.6	69711.7	77152.7	13336.2	24810.6	26521.7	102427	123493	74078.5	71420.5	68178.1	31110.9	9	9	9	276069	380172	473187	105266	47047.4	103570	71004.9	100838	68549.8	101547	C00214	ko00240,ko01100
Zmlp003063	741.226	433.115	740.209	C33H40O19	[M+H]+	Luteolin-7-O-(2''-O-rhamnosyl)rutinoside	木犀草素-7-O-(2''-O-鼠李糖基)芸香糖苷	Flavonoids	黄酮	Flavones	黄酮	-	2	114999	85985.7	101592	1031.15	1995.47	5124.27	9	984.924	9402.26	49238.8	56082.5	28489.2	2060.16	9	2154.44	12559.7	1087.99	9422.95	71315.6	60761.3	122154	9	1086.23	4363.88	7309.34	7593.29	4182.26	33869.8	33422.3	24104.5	22295.7	-	-
Hmcp001589	787.227	317.06	786.221	C34H42O21	[M+H]+	Isorhamnetin-3-O-rutinoside-4'-O-glucoside*	异鼠李素-3-O-芸香糖苷-4'-O-葡萄糖苷*	Flavonoids	黄酮	Flavonols	黄酮醇	111393-97-6	2	29615.4	21443.4	27588.3	19050.6	19772.4	14524.6	49890.9	45904	24751	12708.6	32098.4	31909.1	16173.9	9082.26	19421.4	27228.6	27493	48136.7	25509	20876.1	44374.9	21995.5	18335.5	10026.5	37975.2	53958.5	20864.6	23047.4	21787.3	31766.1	20050.7	-	-
mws0028	167.035	108.021	168.042	C8H8O4	[M-H]-	Vanillic acid	香草酸	Phenolic acids	酚酸类	Phenolic acids	酚酸类	121-34-6	3	9	9	9	108844	123120	114555	128489	201091	238333	29050.5	19972.1	14049.7	85085	67705.5	102062	141361	153789	177620	18125.2	18246.4	29106.7	70205.4	90758.8	106922	157692	141226	240975	43765.7	59785.3	74630.6	67850.2	C06672	-
pmb2991	739.209	269.2	740.216	C33H40O19	[M-H]-	Apigenin-7-O-glucoside-4'-O-rutinoside	芹菜素-7-O-葡萄糖苷-4'-O-芸香糖苷	Flavonoids	黄酮	Flavones	黄酮	-	3	24467.2	52937.9	35331.8	1216.64	1818.63	1236.26	9	9	9	40507.5	36191.5	43633.6	9	9	9	9	9	9	45382.7	61758.3	42164.6	9	9	9	9	9	9	7609.22	7222.51	10113.6	11298.8	-	-
Hmln003529	401.146	269.11	402.152	C18H26O10	[M-H]-	Benzyl β-primeveroside	苯甲酰樱草糖苷	Phenolic acids	酚酸类	Phenolic acids	酚酸类	130622-31-0	2	210492	293968	236754	186393	277573	359905	20021.5	25438.5	23079.2	219604	194847	276128	282988	380213	315497	28443.7	14523	35206.2	267855	301613	234577	374994	455103	616426	10892.9	18401.6	17996.5	133891	205235	145559	203011	-	-
mws0906	341.124	179	342.132	C16H22O8	[M-H]-	Coniferin	松柏苷	Phenolic acids	酚酸类	Phenolic acids	酚酸类	531-29-3	2	3.85466e+06	3.26759e+06	3.3498e+06	814699	1.07057e+06	1.15429e+06	863757	1.57349e+06	760626	3.92253e+06	4.00601e+06	3.59304e+06	1.30989e+06	1.40486e+06	751111	1.39391e+06	1.87042e+06	1.76599e+06	5.97428e+06	4.69266e+06	3.61362e+06	826761	1.36741e+06	843738	1.21656e+06	1.6424e+06	950726	1.74352e+06	2.61586e+06	1.85692e+06	2.6719e+06	C00761	ko00940
pmb0530	664.116	136.2	663.109	C21H27N7O14P2	[M+H]+	Nicotinic acid adenine dinucleotide	烟酸腺嘌呤二核苷酸	Nucleotides and derivatives	核苷酸及其衍生物	Nucleotides and derivatives	核苷酸及其衍生物	53-84-9	3	12594.1	15217.3	10671	36376.4	49867.9	70805.6	181210	155426	172319	21265.9	15391.6	60758.1	48736.9	59828.7	39174.8	189120	279104	147598	24835.8	15217.3	15041.1	85516.3	69917	75898.8	359555	305723	282899	43873.6	55849.5	67818.7	74019.3	C00003	ko00190,ko00730,ko00760,ko01100,ko01240
Lmmn001294	331.103	153.02	332.111	C14H20O9	[M-H]-	Koaburaside	3,5-二甲氧基-4-羟基苯酚-1-O-葡萄糖苷	Phenolic acids	酚酸类	Phenolic acids	酚酸类	41653-73-0	2	1.04143e+06	961802	956472	546887	458090	616292	669404	636208	680384	1.19885e+06	1.35418e+06	975937	607069	824614	563097	901057	705847	946058	1.42512e+06	1.8993e+06	988563	591889	566854	786892	672500	532445	542149	593222	911574	1.04216e+06	951455	-	-
HX1356	401.158	217.085	400.152	C22H24O7	[M+H]+	(7R,8S)-9-acetyl-dehydrodiconiferyl alcohol	(7R,8S)-9-乙酰-脱氢二异氰酸酯醇	Lignans and Coumarins	木脂素和香豆素	Lignans	木脂素	-	3	79564.1	54332.2	54323.9	54393.7	65358.9	26337.6	370146	639656	714416	100936	82453.9	82591	21343.9	24253.9	35611.9	467288	920863	594108	63053.9	76633.9	76633.9	34923.9	13583.9	47479.9	288146	479065	616882	118381	197016	146193	137744	-	-
Lmnp102708	743.276	265.106	742.268	C34H46O18	[M+H]+	Liriodendrin	丁香脂素-4,4’-O-β-D-双葡萄糖	Lignans and Coumarins	木脂素和香豆素	Lignans	木脂素	-	3	178843	183948	129898	102086	84134.8	106762	9	9	9	86402.6	125826	374524	79120.5	104484	88956.4	9	9	9	82987.8	82044.8	121543	48355.8	85792.6	42438.8	9	14635.7	62437.9	83754.6	135898	90711.6	102030	-	-
Lhhp102905	371.148	167.068	370.142	C21H22O6	[M+H]+	Fargesin	辛夷脂素	Lignans and Coumarins	木脂素和香豆素	Lignans	木脂素	31008-19-2	3	153585	177336	147918	76618.6	61444.1	63736	112644	177656	88111.1	231979	136196	145227	47863.9	70320.3	84790.6	291596	216068	208900	144344	173060	157700	72388.3	52742.3	57740.1	81516.3	91807.6	84013.1	65572.1	88831.3	101687	114929	C16957	-
pmb0565	509.129	347.076	508.122	C23H24O13	[M+H]+	Syringetin-3-O-glucoside	丁香亭-3-O-葡萄糖苷	Flavonoids	黄酮	Flavonols	黄酮醇	40039-49-4	3	497506	455904	469347	19764	9	13303	28861	16840.8	25368.9	404075	404735	522740	9	9	9	45842.6	26337.6	27319.9	378479	462393	564403	7763.88	11300.6	9	39773.9	33000.9	44565.4	247354	273294	405056	295582	-	-
mws1094	287.056	259	288.063	C15H12O6	[M-H]-	Aromadendrin (Dihydrokaempferol)	香橙素 (二氢山柰酚)	Flavonoids	黄酮	Flavanonols	二氢黄酮醇	480-20-6	3	9	9	9	9	9	9	9	9	9	47169.6	101286	10371.7	9	9	9	9	9	9	70629.7	27677.4	128284	16260.5	4018.79	2441.21	9	9	9	18723.9	16693.4	27514.1	24130.4	C00974	ko00941,ko01100,ko01110
Lmdp004011	935.247	325.091	934.238	C42H46O24	[M+H]+	Quercetin-3-O-(6''-O-Caffeoyl)sophoroside-7-O-rhamnoside	槲皮素-3-O-(6''-O-咖啡酰)槐糖苷-7-O-鼠李糖苷	Flavonoids	黄酮	Flavonols	黄酮醇	-	3	519186	480229	351302	19593.1	13166.5	17412.1	66001.4	36584.1	55327.1	377032	460142	355375	17280.1	10244.1	10221.1	49784	40641.5	23556.1	401069	397026	463310	9	27169.8	25503.9	129932	56904.1	42008.6	320755	194444	240217	214804	-	-
Cmsp004086	303.087	229.083	302.079	C16H14O6	[M+H]+	Dihydrokaempferide	二氢山柰素	Flavonoids	黄酮	Flavanonols	二氢黄酮醇	137225-59-3	2	338884	142068	113438	9	9	9	5971.98	9	13647	110214	72518.2	77848.6	9	9	9	8952.87	6913.18	4153.32	79465.2	44030.9	90912.4	9	3535.53	4171.25	11955	13109	21033.1	57944	41504.5	36442.5	59865.6	-	-
Lmhp001732	263.13	70.066	262.132	C14H18N2O3	[M+H]+	L-Prolyl-L-Phenylalanine	L-脯氨酰-L-苯丙氨酸	Amino acids and derivatives	氨基酸及其衍生物	Amino acids and derivatives	氨基酸及其衍生物	13589-02-1	3	33837	9	25374	60406	25804.8	68794.8	15143.6	28089.5	15600.5	13751.8	9	35045.3	66410.4	94173.4	75702.9	26569.9	13770.3	11325.2	17502.9	32628.8	23566.9	67806	43345.1	46469	75940.6	12092.4	31741.2	31804.8	27759	17762.4	31378.8	-	-
pmn001368	699.251	537.197	700.258	C32H44O17	[M-H]-	Olivil-4,4'-Di-O-glucoside	橄榄树脂素-4,4'-二-O-葡萄糖苷	Lignans and Coumarins	木脂素和香豆素	Lignans	木脂素	-	3	9	9	9	72170.4	91425	20033.7	231260	281204	179499	17485.7	40344.4	23515.3	74793.4	72447.4	95883.9	216176	225518	258251	33666.7	10645.8	25867.7	88733.5	107057	70214.7	82437.4	276137	339828	75527.6	46116.3	85126.7	69260.1	-	-
MWSHY0201	579.171	287.062	578.164	C27H30O14	[M+H]+	Kaempferol-3,7-O-dirhamnoside (Kaempferitrin)	山柰酚-3,7-O-二鼠李糖苷 (山柰苷)	Flavonoids	黄酮	Flavonols	黄酮醇	482-38-2	3	162510	176754	213157	9	9	9	14038.1	15887.5	16770.7	255412	199500	371300	9	9	9	8387.23	13142.8	9312.44	173027	157128	81251.8	9	9	9	32868.8	11187.7	7487.61	124394	100712	118782	68278.9	C16981	-
Xmyp005654	449.106	287.056	448.101	C21H20O11	[M+H]+	Kaempferol-4'-O-glucoside*	山柰酚-4'-O-葡萄糖苷*	Flavonoids	黄酮	Flavonols	黄酮醇	-	2	206696	211893	694870	251887	106965	143089	38123.8	33341.3	9	7.14004e+06	1.60081e+07	2.07235e+06	178237	66678.8	180268	100905	29546.8	46676.3	6.19551e+06	7.41522e+06	2.18395e+07	327836	327485	370762	246844	55263.1	132154	3.60691e+06	2.9829e+06	3.42797e+06	1.96416e+06	-	-
ML10181668	130.086	84.0809	129.079	C6H11NO2	[M+H]+	Cycloleucine	环亮氨酸	Amino acids and derivatives	氨基酸及其衍生物	Amino acids and derivatives	氨基酸及其衍生物	52-52-8	2	731124	796270	714537	875222	986836	1.3237e+06	1.78927e+06	4.24665e+06	2.33044e+06	441523	606808	885948	935963	1.18375e+06	1.03875e+06	4.49027e+06	6.95372e+06	2.80191e+06	750903	1.02765e+06	729872	1.56431e+06	1.00082e+06	1.21e+06	8.47404e+06	4.05679e+06	4.00612e+06	2.10154e+06	1.30495e+06	1.57992e+06	1.26796e+06	C03969	-
Qmhp100808	405.19	167.069	404.183	C22H28O7	[M+H]+	Heilaohuguosu S	Heilaohuguosu S	Lignans and Coumarins	木脂素和香豆素	Lignans	木脂素	-	3	92527	108722	137219	267950	203552	261765	9	9	9	140468	98884.8	132156	350505	191282	404559	9	9	9	104178	93226.8	45040.4	274707	250772	232016	4729.75	16700.6	12811.4	89608.5	102908	139777	153033	-	-
Rfmb26201	621.219	417.156	622.226	C30H38O14	[M-H]-	Syringaresinol-4'-O-(6''-acetyl)glucoside	丁香树脂酚-4'-O-(6''-乙酰)葡萄糖苷	Lignans and Coumarins	木脂素和香豆素	Lignans	木脂素	-	2	994332	1.20082e+06	1.41205e+06	173690	323250	211346	1.69174e+06	3.29159e+06	2.77004e+06	1.81591e+06	963577	1.43497e+06	112440	143356	139456	2.22289e+06	1.68265e+06	2.167e+06	1.19848e+06	1.03677e+06	767678	144497	266836	272593	1.3827e+06	2.74025e+06	2.88803e+06	817928	866449	1.17733e+06	1.38061e+06	-	-
Lhnp102930	593.223	147.042	592.216	C29H36O13	[M+H]+	Osmanthuside B6	桂花糖苷 B6	Phenolic acids	酚酸类	Phenolic acids	酚酸类	-	2	27937.1	34039.9	38634.5	9	9	9	9	9	9	51588.6	52294.4	22518.1	9	9	9	9	9	9	145995	93337.3	152363	9	9	9	20339.4	16981.2	5028.87	19409.7	27096.4	35597.4	33271.3	-	-
pme0120	118.086	101	117.079	C5H11NO2	[M+H]+	5-Aminovaleric acid	5-氨基戊酸	Organic acids	有机酸	Organic acids	有机酸	660-88-8	3	15577.9	18125.4	14160	49641.9	48183.2	93149.5	9	9	9	12267.3	10870	16856.6	41907	61766.4	83618	9	9	9	17835.6	25346.7	54182	85877.7	43079.2	81898.5	138954	15759.7	31243.9	58854.6	31128.4	47853.9	54380.9	C00431	ko00310,ko00330,ko01100
mws1013	177.019	133.2	178.027	C9H6O4	[M-H]-	Esculetin (6,7-Dihydroxycoumarin)	秦皮乙素; 6,7-二羟基香豆素	Lignans and Coumarins	木脂素和香豆素	Coumarins	香豆素	305-01-1	2	52125.8	87102.5	119497	37534.8	58437.7	48962.3	94925.4	211560	276685	126594	134389	125147	94642.1	47748.7	56501.3	77587.3	90757.1	219498	131923	125855	92056.4	9	9	9	197638	71554.8	233373	72024.8	80298.7	97861.7	125825	C09263	-
Lmgn000224	145.014	57.0346	146.022	C5H6O5	[M-H]-	2-Methyl-3-oxosuccinic acid	2-甲基-3-氧代琥珀酸	Organic acids	有机酸	Organic acids	有机酸	-	3	9	21202.8	19980.5	24973.3	22891.6	26975.8	42105.3	78683.8	38338.2	15339.7	9	17613.1	7792.12	17593.2	8727.48	16832.5	22112.9	10150.7	9	9	9	62381.4	52820.6	48989.9	38128.1	38239.9	37759.5	17872.7	27514.7	33392.1	23432.8	C06030	ko00660
mws4169	479.155	163.04	478.147	C23H26O11	[M+H]+	Calceolarioside B*	木通苯乙醇苷 B*	Phenolic acids	酚酸类	Phenolic acids	酚酸类	105471-98-5	1	3.60866e+07	3.52596e+07	3.89077e+07	3.75961e+06	3.58195e+06	4.00161e+06	1.39899e+06	1.98636e+06	3.77053e+06	4.15798e+07	3.64913e+07	4.28753e+07	4.49742e+06	4.12836e+06	4.43211e+06	1.7024e+06	1.87925e+06	2.8682e+06	3.71952e+07	3.01641e+07	3.70862e+07	4.20053e+06	7.79892e+06	5.28284e+06	1.24125e+07	2.08523e+06	4.65259e+06	2.00377e+07	1.9868e+07	1.08232e+07	1.9951e+07	-	-
pmb0738	699.192	331.081	698.185	C34H34O16	[M+H]+	Tricin-7-O-(2''-Sinapoyl)glucoside	苜蓿素-7-O-(2''-芥子酰)葡萄糖苷	Flavonoids	黄酮	Flavones	黄酮	-	2	9	9	9	35660.1	67783	75555.9	9	9	9	9	9	9	48405.4	31271.8	60232.7	9	9	9	9	9	9	95684	69418.2	133013	9	9	9	31607.4	21301.7	16826.3	25838.7	-	-
pme1373	306.05	110	307.057	C9H14N3O7P	[M-H]-	2'-Deoxycytidine-5'-monophosphate	2'-脱氧胞苷-5'-单磷酸	Nucleotides and derivatives	核苷酸及其衍生物	Nucleotides and derivatives	核苷酸及其衍生物	1032-65-1	3	9	9	9	55346.8	15724	27361.7	5831.82	7563.34	5524.2	9	9	9	55016	42251.4	8518.05	2458.99	9936.25	7166.22	9	9	9	13845.4	22650.7	40630.4	8790.89	2835.87	4693.34	15457.3	14021.3	23032.1	13490.8	C00239	ko00240,ko01100
Hmbp002025	479.153	163.03	478.147	C23H26O11	[M+H]+	Calceolarioside D*	木通苯乙醇苷 D*	Phenolic acids	酚酸类	Phenolic acids	酚酸类	-	1	5.77249e+07	2.48772e+07	2.55809e+07	3.28522e+06	2.87239e+06	4.36585e+06	1.80584e+06	2.99714e+06	3.37197e+06	2.67788e+07	2.37145e+07	6.01543e+07	3.95469e+06	2.85665e+06	3.16406e+06	1.8074e+06	3.39139e+06	4.61374e+06	2.51987e+07	2.69995e+07	2.46186e+07	2.00188e+06	6.94053e+06	2.01851e+06	1.17178e+07	2.75577e+06	5.21083e+06	2.09145e+07	1.43881e+07	1.1458e+07	1.35476e+07	-	-
Rfmb25702	561.198	357.134	562.205	C28H34O12	[M-H]-	Pinoresinol-4-O-(6''-acetyl)glucoside	松脂醇-4-O-(6''-乙酰)葡萄糖苷	Lignans and Coumarins	木脂素和香豆素	Lignans	木脂素	-	1	283484	301303	412849	21494.7	36725	14491.5	167380	184236	162115	587855	453335	475540	18232	20903.6	16305.1	181472	150035	243157	492599	506802	241184	26251.1	27142.8	10479.7	557208	232948	204651	121763	164062	158175	233818	-	-
Zmjn014062	455.35	455.35	456.36	C30H48O3	[M-H]-	(23S)-3β-hydroxydammara-21-oic acid 21,23-lactone	(23S)-3β-羟基达玛烷-21-酸-21,23-内酯	Terpenoids	萜类	Triterpene	三萜	-	2	55969.1	39979.8	101465	77456.2	150542	106809	79686.7	95560.5	73163	9	28523.3	112070	86339.2	71473.3	162276	92913.5	188929	98848.4	60829.1	75514.5	103910	197069	315971	805843	179089	74396.9	128989	190328	102137	123568	128652	-	-
mws1389	455.353	455.353	456.36	C30H48O3	[M-H]-	Oleanolic acid	齐墩果酸	Terpenoids	萜类	Triterpene	三萜	508-02-1	3	55969.1	39979.8	101465	77456.2	150542	106809	79686.7	95560.5	73163	9	28523.3	112070	86339.2	71473.3	162276	92913.5	188929	98848.4	60829.1	75514.5	103910	197069	315971	805843	179089	74396.9	128989	190328	102137	123568	128652	C17148	-
mws4053	455.353	455.353	456.36	C30H48O3	[M-H]-	Ursolic acid	熊果酸	Terpenoids	萜类	Triterpene	三萜	77-52-1	2	55969.1	39979.8	101465	77456.2	150542	106809	79686.7	95560.5	73163	9	28523.3	112070	86339.2	71473.3	162276	92913.5	188929	98848.4	60829.1	75514.5	103910	197069	315971	805843	179089	74396.9	128989	190328	102137	123568	128652	C08988	-
Lmsp003790	787.229	317.067	786.222	C34H42O21	[M+H]+	Isorhamnetin-3-O-sophoroside-7-O-rhamnoside*	异鼠李素-3-O-槐糖苷-7-O-鼠李糖苷*	Flavonoids	黄酮	Flavonols	黄酮醇	41328-75-0	2	27591.4	14515.6	19050.6	15422.6	34832.5	10968.2	37582	39937.3	31766.1	16338.6	11794.6	9	9170.5	21783.6	23455	57893.3	48862.8	23585.6	34488.6	32801.5	40434.3	23291.2	19064.8	19662.4	28935.2	12715.6	48095.9	17419	18873.9	29770.2	29918.9	-	-
pmp001136	284.128	269.1	283.121	C17H17NO3	[M+H]+	Anaxagoreine	1-甲氧基-5,6,6a,7-四氢-4h-二苯并[de,g]喹啉-2,7-二醇	Alkaloids	生物碱	Aporphine alkaloids	阿朴啡型生物碱	77410-38-9	3	271663	243932	72839.4	28215.1	22140.1	9	21247	6598.24	28999.6	826542	1.28258e+06	2.36125e+06	18620.1	40716	32085.1	9	9	9	153133	56332.7	270527	9	30107.4	46338.8	23447.4	6796.54	8868.76	126759	120156	159807	218112	-	-
Lskp211387	353.101	135.044	352.095	C20H16O6	[M+H]+	Savinin	桧脂素	Lignans and Coumarins	木脂素和香豆素	Lignans	木脂素	493-95-8	1	2.87994e+06	4.21262e+06	5.14482e+06	114202	40927.6	74588.9	9	9	9	5.79011e+06	3.77752e+06	5.57149e+06	134939	85683	99581.8	9	9	9	2.76943e+06	2.70775e+06	1.39572e+06	172916	142193	128405	9	9	9	1.23623e+06	1.75843e+06	1.02515e+06	1.93822e+06	-	-
Lmmn002747	361.166	180.078	362.173	C20H26O6	[M-H]-	Secoisolariciresinol	开环异落叶松树脂酚	Lignans and Coumarins	木脂素和香豆素	Lignans	木脂素	29388-59-8	1	20752.2	15383.1	14021.8	9	9	9	155967	69954	124278	26421.2	17755.1	11685.8	4712.71	5938.08	6498.13	118797	214933	77174	10726	14824.7	9	9	9	9	55052.2	131271	145712	26383.4	32677.3	16553.9	20099.9	C18167	ko00998,ko01100,ko01110
pme0195	120.02	62	121.02	C3H7NO2S	[M-H]-	L-Cysteine	L-半胱氨酸	Amino acids and derivatives	氨基酸及其衍生物	Amino acids and derivatives	氨基酸及其衍生物	52-90-4	3	57458.2	65783.4	61258.1	25304.4	32585.3	28515.6	65353.3	19420	55720.6	42542.1	26866.9	67490.2	28976.3	13301.8	9	41291.3	51566	71811.9	29467.9	28677.7	18955.9	15888.1	34991.8	21309.2	71208	83555.3	56105.2	77552.5	40520.1	42154.7	57351.9	C00097	ko00260,ko00270,ko00311,ko00332,ko00430,ko00460,ko00480,ko00730,ko00770,ko00920,ko00970,ko01100,ko01110,ko01200,ko01230,ko01240,ko04122
Zmnn007376	227.071	93.035	228.079	C14H12O3	[M-H]-	Xanthyletin	花椒内酯	Lignans and Coumarins	木脂素和香豆素	Coumarins	香豆素	553-19-5	1	36033.7	53260	23865.5	9	9	9	9	9	9	60677.2	10844.7	72446	9	9	9	9	9	9	32337.3	25964.5	10091	9	9	9	9	9	9	9615.77	13341.1	20550.6	13590.2	C09317	-
Lskp211249	387.182	137.058	386.173	C22H26O6	[M+H]+	epieudesmin	表桉叶明	Lignans and Coumarins	木脂素和香豆素	Lignans	木脂素	-	3	1.17962e+06	744278	877201	525859	485773	583562	2.79569e+06	2.42943e+06	2.17972e+06	923376	722759	913180	335966	342511	505172	3.1878e+06	3.13717e+06	3.53842e+06	655582	628956	500514	410270	410237	475109	2.62583e+06	2.85101e+06	2.50448e+06	1.76384e+06	1.96729e+06	869405	1.9772e+06	-	-
Lssp210189	377.159	163.073	376.152	C20H24O7	[M+H]+	(7'R)-7'-Hydroxylariciresinol(ISO)	(7'R)-7''-羟基落叶松醇(ISO1)	Others	其它类	Others	其它	-	1	506506	517883	628066	15039.8	23414.4	14319.1	62812.1	75216.8	42552.1	565159	429516	354421	18284.7	9	23420.1	80101.3	43565.1	91114.2	304394	300681	214293	9123.08	17227.1	9	45107.3	77341	73284.1	137774	59800.6	115265	97254.1	-	-
mws1593	665.215	161	666.222	C24H42O21	[M-H]-	D-Maltotetraose	D-麦芽四糖	Others	其它类	Saccharides	糖类	34612-38-9	3	17926	25218.9	27231.4	9	9	9	11466.5	12185.1	4628.52	14854.2	21761.6	27294.7	9	9	9	11245.5	8445.24	12648.7	38166.2	24524.7	24278.9	12908.8	24674.7	25116.6	6380.54	16883.6	17431.3	10117	11377.3	20315.1	15061.9	C02052	-
MWSmce310	339.153	203.031	338.152	C21H22O4	[M+H]+	Bergamottin	佛手柑素	Lignans and Coumarins	木脂素和香豆素	Coumarins	香豆素	7380-40-7	3	9	9	9	6255.11	22333.3	18332.4	9	9	9	9	9	9	15034.9	20713.5	22776.5	9	9	9	7973.1	12354.3	10734.3	11804.8	20568.5	14218.9	20858.1	8858.41	16687.1	10451.6	21186.4	12956.4	12967.9	C22152	-
HX1341	163.039	89.0379	162.032	C9H6O3	[M+H]+	7-hydroxy-2H-1-benzopyran-2-one	7-羟基-2H-1-苯并吡喃-2-酮	Lignans and Coumarins	木脂素和香豆素	Coumarins	香豆素	-	2	4.06743e+06	4.18706e+06	4.73928e+06	1.98604e+06	1.369e+06	1.03441e+06	1.08129e+06	620931	582932	5.89037e+06	5.4944e+06	2.20607e+06	384978	954209	1.02698e+06	401987	567004	687899	6.15392e+06	1.91543e+06	6.3234e+06	410435	582765	709816	2.80826e+06	1.27268e+06	9	2.33886e+06	2.60711e+06	1.95558e+06	1.07712e+06	-	-
pme0278	191.103	128	190.095	C7H14N2O4	[M+H]+	2,6-Diaminooimelic acid	2,6-二氨基庚二酸	Organic acids	有机酸	Organic acids	有机酸	583-93-7	3	35851	34694.9	37997.3	36387.7	27458.1	38511.7	21928.6	42408.3	37040.9	35083.9	45020.8	44470.9	29655.8	31238.6	36347.9	49479.7	74517.2	53738.1	43241.5	41839.8	47782.8	51151	29101.8	51239.7	146321	81988.2	133121	25745.6	34875.8	55892	52624.8	C00666	ko00300,ko01100,ko01110,ko01230
Smmp108612	307.15	229.12	306.147	C17H22O5	[M+H]+	α-Liriodenolide*	α-Liriodenolide*	Terpenoids	萜类	Sesquiterpenoids	倍半萜	56064-70-1	3	9	9	9	58947.4	105808	67591.5	51131.8	92638.8	103665	9	9	9	32610.5	31138.6	44797	33366.2	50964.8	30152.1	9	9	9	28941	45498.3	78739.8	55230.4	41993.6	58962.2	23067.4	27201.6	32512.4	13111.2	-	-
Smmp008612	307.15	229.12	306.147	C17H22O5	[M+H]+	Lipiferolide	鹅掌揪内酯	Terpenoids	萜类	Sesquiterpenoids	倍半萜	41059-80-7	3	9	9	9	58947.4	105808	67591.5	51131.8	92638.8	103665	9	9	9	32610.5	31138.6	44797	33366.2	50964.8	30152.1	9	9	9	28941	45498.3	78739.8	55230.4	41993.6	58962.2	23067.4	27201.6	32512.4	13111.2	C09497	-
HJN003	385.113	223.062	386.122	C17H22O10	[M-H]-	1-O-Sinapoyl-β-D-glucose	1-O-芥子酰-D-葡萄糖	Phenolic acids	酚酸类	Phenolic acids	酚酸类	-	2	2.01015e+06	2.37399e+06	3.81492e+06	126663	107887	181157	193166	176938	33059.1	2.9607e+06	2.60745e+06	3.61716e+06	156443	120335	615806	123747	168327	400778	1.97926e+06	1.57138e+06	2.41728e+06	266636	172696	126328	9	9	9	636606	519086	638754	1.08724e+06	C01175	ko00940
Wmyn000217	331.103	169.014	332.111	C14H20O9	[M-H]-	2,6-dimethoxy-hydroquinone-4-O-β-D-glucopyranoside	2,6-二甲氧基对苯二酚 4-O-β-D-吡喃葡萄糖苷	Phenolic acids	酚酸类	Phenolic acids	酚酸类	-	2	4.85794e+06	4.65809e+06	5.03835e+06	3.21069e+06	1.00492e+06	3.88966e+06	1.10997e+06	6.77684e+06	1.09118e+06	4.34381e+06	3.11481e+06	6.98021e+06	3.3864e+06	6.04974e+06	1.3605e+06	377240	647617	662672	3.52276e+06	4.51341e+06	4.02215e+06	980396	894204	3.21275e+06	791480	283049	348474	1.30203e+06	2.88047e+06	3.4109e+06	2.79867e+06	-	-
Lmln001195	297.098	135.065	298.105	C14H18O7	[M-H]-	Picein (4-Acetylphenyl-glucoside)	云杉苷	Phenolic acids	酚酸类	Phenolic acids	酚酸类	530-14-3	2	136754	91828.5	118225	9	12878.5	19280.4	9	9	9	190153	116975	189405	9	9	9	9	9	9	158817	171727	94671	9	9	9	9	9	9	33045.9	77423.3	82472.6	59817.5	C10720	-
mws4163	665.215	485.3	666.222	C24H42O21	[M-H]-	Nystose	蔗果四糖	Others	其它类	Saccharides	糖类	13133-07-8	1	132943	142217	142420	11220.7	28431.3	14770.4	22028.9	14288.4	10284.5	94408.4	118918	102668	28325.9	32306.5	90845.2	9	22543.2	19281.2	230365	159631	237163	164253	52617	222636	9	43370.5	41708.1	53001.7	101478	65453.5	117912	-	-
Rfmb056	591.208	387.144	592.216	C29H36O13	[M-H]-	Medioresinol-4'-O-(6'''-acetyl)glucoside	杜仲树脂酚-4'-O-(6'''-乙酰)葡萄糖苷	Lignans and Coumarins	木脂素和香豆素	Lignans	木脂素	-	3	439054	402396	618447	20678.1	34863.3	33884.4	278476	217913	195846	675226	699103	896254	34866.3	26288.4	55601	245296	297959	290607	532899	452748	153335	38789.6	37917.9	47793	237053	355267	144035	268412	305135	375087	140405	-	-
pmn001644	519.078	300	520.085	C23H20O14	[M-H]-	Quercetin-3-O-(2''-O-acetyl)glucuronide	槲皮素-3-O-(2''-O-乙酰)葡萄糖醛酸苷	Flavonoids	黄酮	Flavonols	黄酮醇	-	3	2684.65	3164.51	2108.21	11797.7	4845.75	9601.46	8545.34	18157.1	10116.5	5370.96	5318.19	3308.51	4257.19	12031.8	7612.68	16672.1	15544.3	20905	10852.9	3742.46	26692.8	11833.7	8042.14	11835.9	5876.59	13882.8	5344.09	7943.66	13589.8	8751.28	5849.69	-	-
Jmhp002020	434.182	255.11	433.174	C22H27NO8	[M+H]+	norcoclaurine-6-O-glucoside	去甲基乌药碱-6-O-葡萄糖苷	Alkaloids	生物碱	Isoquinoline alkaloids	异喹啉类生物碱	-	1	2.01923e+06	872411	762496	482863	154146	334708	587046	416460	381064	826328	716360	1.37762e+06	3.08644e+06	743909	2.56694e+06	301005	389213	427513	1.17994e+06	2.67148e+06	1.06361e+06	316909	309389	2.46321e+06	545931	231347	243126	1.25803e+06	509626	1.35863e+06	1.31457e+06	-	-
Hmln002199	505.101	300.033	506.107	C23H22O13	[M-H]-	Quercetin-3-O-(6''-O-acetyl)galactoside	槲皮素-3-O-(6''-O-乙酰)半乳糖苷	Flavonoids	黄酮	Flavonols	黄酮醇	-	1	16188	26085.3	29353.5	11918.3	6909.02	13147.2	3732.97	8097.1	9449.35	212319	268432	46457.3	8277.05	3824.55	3097.48	28013.1	1870.15	25085	286545	285333	995041	17040.8	10679.8	6886.49	9948.97	6192.48	9290.93	76442.5	120580	111129	49698.3	-	-
Lmwp102713	265.107	173.059	264.1	C14H16O5	[M+H]+	(S)-Peucedanol	(S)-白花前胡醇(左旋白花前胡醇)	Lignans and Coumarins	木脂素和香豆素	Coumarins	香豆素	-	3	100186	122491	113721	91135.4	113393	103570	596563	886274	579587	188766	113871	136431	62426.6	63415.3	76984.8	416347	263792	352841	202415	321463	122677	38305.7	42393	87605.6	454319	509423	592460	132947	245783	108690	214762	-	-
ML10198935	191.118	160.076	190.111	C11H14N2O	[M+H]+	N-Methylserotonin	N-甲基-5-羟基色胺	Alkaloids	生物碱	Plumerane	吲哚类生物碱	1134-01-6	3	9	9	9	46908.9	50313	75692.8	9	9	9	8805.15	10512.7	8958.28	81793.4	61993.9	83857.3	5400.53	6494.7	6127.96	8394.26	17885.2	11476.3	55432.5	71636.6	65952.3	9536.25	7820.89	14286.1	8187.97	21416.9	23092	18720.5	C06212	ko00380
mws1035	741.224	433	740.216	C33H40O19	[M+H]+	Kaempferol-3-O-robinoside-7-O-rhamnoside (Robinin)	山柰酚-3-O-刺槐糖苷-7-O-鼠李糖苷 (刺槐苷)	Flavonoids	黄酮	Flavonols	黄酮醇	301-19-9	2	106883	63919	82221	9	9	9	2072.14	2089.66	3107.45	83724.6	66286.5	30994.1	2179.02	9	3292.32	3107.45	3107.45	7412.39	81635.4	41868.4	105211	1039.95	2178.52	2129.82	3927.92	2071.13	7242.45	20821.7	34350.3	18049.7	15718.8	C10178	-
mws0089	447.093	285.041	448.101	C21H20O11	[M-H]-	Kaempferol-7-O-glucoside	山柰酚-7-O-葡萄糖苷	Flavonoids	黄酮	Flavonols	黄酮醇	16290-07-6	2	11485	10585.2	12256.2	99381.1	76872.7	90765.8	22563.8	57005	41075.8	65040.4	9	31380.9	108655	86190	67399.5	50625	38005.3	28484.7	89087.7	106070	155544	104894	93204.7	132509	41350.3	50671.8	46483.5	31214.3	47909.9	25993.2	60479.5	-	-
HJAP061	743.205	303.053	742.195	C32H38O20	[M+H]+	Quercetin-3-O-(2''-O-arabinosyl)rutinoside	槲皮素-3-O-(2''-O-阿拉伯糖基)芸香糖苷	Flavonoids	黄酮	Flavonols	黄酮醇	-	1	620659	495848	414849	9	893.077	3893.77	9	9	9	528966	463413	93938.8	9	984.622	2920.83	9	9	9	356259	187206	546361	3809.39	2923.09	9	9	9	9	139786	260370	335801	391781	-	-
mws4175	175.025	85.0288	176.032	C6H8O6	[M-H]-	D-Glucurono-6,3-lactone	D-葡萄糖醛酸-6,3-内酯	Others	其它类	Saccharides	糖类	32449-92-6	3	32144.2	34930.2	34016.4	17178.1	24824.8	11936.4	17518.4	54706.1	40190.9	59006.9	43200.8	42934.3	9	21899.8	21864.6	17489.6	33415.8	31833.9	31676.6	32461.7	41416.8	21741	21669.6	17160.3	34041.4	20472.4	45139.8	39453.4	27457	43936	15697	C02670	ko00053,ko01100
pmn001477	435.093	345	436.101	C20H20O11	[M-H]-	4-C-Glucose-1,3,6-trihydroxy-7-methoxyxanthone	4-C-葡萄糖-1,3,6-三羟基-7-甲氧基氧杂蒽酮	Flavonoids	黄酮	Other Flavonoids	其它类黄酮	-	2	28623.2	4953.99	11810.8	9	9	9	19061.8	8795.77	26435.8	281275	426566	148781	9	9	9	14320.8	9909.83	28322.1	51426.3	35744	68465.4	3782.52	25470.6	15618	9557.55	8841.29	36767.3	39496.5	102456	77620	53990.3	-	-
Lmdn003756	193.051	135.046	194.058	C10H10O4	[M-H]-	Methyl caffeate	咖啡酸甲酯	Phenolic acids	酚酸类	Phenolic acids	酚酸类	3843-74-1	1	44555.2	63520.2	56761	218033	177642	160970	29496.2	31585.9	38374.5	88849	67753.9	113693	308953	101572	244669	97749.8	47572.2	210105	46285.8	73086.3	29547.4	146069	218104	109546	49284.4	34298	56306.9	129961	112706	80561.9	208026	C10477	-
Zmbp002142	187.087	144.046	186.079	C11H10N2O	[M+H]+	Deoxyvasicinone	去氧鸭嘴花酮碱	Alkaloids	生物碱	Alkaloids	生物碱	530-53-0	2	534412	585882	323500	39500.2	62010.3	28339.8	77697.4	247562	104659	544902	150499	787060	29116.7	26297.6	47961.7	51487.4	492243	87193.4	381321	402311	342252	11637.1	33224.7	20176.9	236071	312977	258834	239759	214844	315445	92346.2	C10659	-
mws0005	161.107	144	160.1	C10H12N2	[M+H]+	Tryptamine	色胺	Alkaloids	生物碱	Plumerane	吲哚类生物碱	61-54-1	3	164505	149376	255539	171722	112386	217504	9	9	9	261149	344419	146942	257469	186251	171207	16966.6	7091.75	29726.2	706285	1.16665e+06	822671	237339	212122	225295	156013	32613.2	84898.6	218872	200388	62064.7	219536	C00398	ko00380,ko00901,ko01100,ko01110
Lssp210052	773.214	303.052	772.206	C33H40O21	[M+H]+	Quercetin-3-rutinoside-7-galactoside	槲皮素-3-芸香糖苷-7-半乳糖苷	Flavonoids	黄酮	Other Flavonoids	其它类黄酮	50867-29-3	2	62748.2	40122.2	27562.8	1351.7	4798.31	9	19205.1	18826	35272	357442	338922	110694	9	9	9	57413.9	23527.9	37355.5	265382	170070	323014	9	9	9	11657.6	27864.2	35289	47719	38392.1	103221	72630.5	-	-
Lmsn003297	449.109	287.056	450.116	C21H22O11	[M-H]-	3,4,2',4',6'-Pentahydroxychalcone-4'-O-glucoside	3,4,2',4',6'-五羟基查耳酮-4'-O-葡萄糖苷	Flavonoids	黄酮	Chalcones	查耳酮	-	1	22790.1	13513.1	30147.8	9	9	9	9	9	9	142883	416733	25851.1	9	9	9	9	9	9	244710	216805	788515	9	9	9	9	9	9	35290.9	74288.9	124495	81150.6	C16408	ko00941
MWSHY0171	579.15	409.092	578.142	C30H26O12	[M+H]+	Procyanidin B2	原花青素 B2	Tannins	鞣质	Proanthocyanidins	原花青素	29106-49-8	1	247755	23468.3	38826.9	23236.4	9	29648.3	21071.3	17863.9	37775.8	90774	89892.8	157753	20339.9	16276.2	18522.1	25568.8	11157.4	45635.3	21615.2	14995.4	5292.79	16714.4	14973.1	8144.12	10293.4	13731.4	6338.62	23775.6	45993.4	33715.9	14123.5	C17639	-
Lmbn001181	531.139	531.13	532.143	C22H28O15	[M-H]-	Fraxetin-7,8-di-O-glucoside	秦皮素-7,8-二-O-葡萄糖苷	Lignans and Coumarins	木脂素和香豆素	Coumarins	香豆素	-	2	306393	362687	235441	602648	540844	515844	52985.2	149182	114488	223402	206543	147602	608481	625440	696575	107922	60520.4	94430.6	204418	263557	206153	751978	602947	380981	118651	110086	89084.9	293554	108194	365016	451034	-	-
Lmbn001467	158.082	116.072	159.089	C7H13NO3	[M-H]-	5-Acetamidopentanoic Acid	5-乙酰氨基戊酸	Organic acids	有机酸	Organic acids	有机酸	1072-10-2	3	23877.4	16124.8	21077.5	39677.2	34787.2	93936.6	9318.82	9334.08	14373.5	30379.3	32528	17080.3	51291.5	72245	86724.4	14993.8	31708.7	12118.5	19383.7	37030.2	28980.1	378665	65696.5	79671.7	52757.1	16076.3	27674.8	49317.5	37711.3	100257	109344	C03087	ko00310,ko01100

## Sheet: Table S10
Table S10. DEMs in the plant hormone signaling transduction pathway of root
Index	Compounds	Class	Q1 (Da)	Q3 (Da)	Molecular Weight	Ion mode	Ionization model	Formula	R-H1	R-H2	R-H3	R-H-CK1	R-H-CK2	R-H-CK3	R-H4	R-H5	R-H6	cpd_ID	kegg_map
ABA	Abscisic acid	ABA	263.1	153.1	264.13616	Negative	[M-H]-	C15H20O4	6.94895	11.86471	9.59138	12.50603	8.66070	21.04717	7.36371	7.34370	9.55743	C06082	ko00906,ko01100,ko01110,ko04075
IAA-Ala	N-(3-Indolylacetyl)-L-alanine	Auxin	247.054	130.1	246.100443	Positive	[M+H]+	C13H14N2O3	1.40212	1.74934	4.13867	2.73279	1.56655	2.41182	1.43539	1.69092	4.07114	-	-
TRP	L-tryptophan	Auxin	205.063	188.1	204.089878	Positive	[M+H]+	C11H12N2O2	6809.07698	6216.61323	5778.11531	9008.72919	6371.59549	7324.55357	9086.30522	9360.41994	9780.91544	C00078	ko00260,ko00380,ko00400,ko00901,ko00966,ko00970,ko00998,ko01100,ko01110,ko01210,ko01230,ko01240
IAN	3-Indoleacetonitrile	Auxin	157.037	130.1	156.068748	Positive	[M+H]+	C10H8N2	3.01858	2.95064	6.82639	4.92852	1.44686	42.28377	3.16715	39.71644	1.86076	-	-
TRA	Tryptamine	Auxin	161.102	144.1	160.100048	Positive	[M+H]+	C10H12N2	1.76453	1.24668	2.79585	2.03642	1.58517	1.66410	2.07307	2.70175	1.78268	C00398	ko00380,ko00901,ko01100,ko01110
ICAld	Indole-3-carboxaldehyde	Auxin	146.1	91	145.052764	Positive	[M+H]+	C9H7NO	10.38826	8.48541	14.24534	12.05223	6.74490	18.48585	5.57624	8.35512	11.43185	C08493	-
MEIAA	Methyl indole-3-acetate	Auxin	190.171	130	189.078979	Positive	[M+H]+	C11H11NO2	2.38330	2.15018	2.20544	1.73021	0.49722	5.32869	1.57169	7.14609	2.00824	-	-
tZOG	trans-Zeatin-O-glucoside	CK	382.088	220.2	381.164835	Positive	[M+H]+	C16H23N5O6	3.14192	3.30166	6.16809	3.78421	4.13781	3.99111	3.43815	3.57735	4.66073	C03423	ko00908,ko01110
IPR	N6-isopentenyladenosine	CK	336.2	204.2	335.159355	Positive	[M+H]+	C15H21N5O4	0.37946	0.53254	0.51600	0.61427	0.46781	0.41314	0.37221	0.29367	0.44717	C04432	ko00908,ko01100,ko01110
IP	N6-isopentenyladenine	CK	204.3	136	203.117095	Positive	[M+H]+	C10H13N5	0.42326	0.46390	0.39821	0.07913	0.07771	0.08314	0.49407	0.57421	0.27679	-	-
ACC	1-Aminocyclopropanecarboxylic acid	ETH	102.2	56	101.047679	Positive	[M+H]+	C4H7NO2	151.62045	157.65792	148.55673	115.68717	111.77297	112.47263	244.96988	157.04651	192.34950	-	-
GA15	Gibberellin A15	GA	329.1	131	330.18311	Negative	[M-H]-	C20H26O4	0.21812	0.44889	0.77271	0.33204	0.52555	0.61478	0.32194	0.40747	0.42192	C14162	-
GA9	Gibberellin A9	GA	315.1	270.9	316.16746	Negative	[M-H]-	C19H24O4	12.29992	12.95198	16.09258	14.24624	18.90129	17.92191	13.40181	16.55026	14.11071	C11863	ko00904,ko01100,ko01110
JA-ILE	Jasmonoyl-L-isoleucine	JA	322.4	129.7	323.209659	Negative	[M-H]-	C18H29NO4	0.55619	0.70443	0.79011	2.91537	3.87971	3.22521	0.13787	0.22785	0.49847	C18699	ko04075
H2JA	Dihydrojasmonic acid	JA	211.1	59	212.141245	Negative	[M-H]-	C12H20O3	0.85633	0.48919	0.88222	0.55372	1.05909	0.75817	0.81911	0.59938	1.14889	-	-
JA	Jasmonic acid	JA	209.1	58.8	210.125595	Negative	[M-H]-	C12H18O3	1.23888	2.94118	2.34040	7.74866	10.58842	8.79781	0.64937	0.56294	1.09354	C08491	ko00592,ko01100,ko01110,ko04075
OPDA	cis(+)-12-Oxophytodienoic acid	JA	293.1	275.2	292.203845	Positive	[M+H]+	C18H28O3	14.94291	15.74112	16.61130	12.78484	12.99045	11.58416	11.03741	8.89372	12.16457	-	-
SA	Salicylic acid	SA	137	93	138.031695	Negative	[M-H]-	C7H6O3	19.27959	20.49359	29.75511	16.66470	17.73880	19.56832	36.20904	19.87951	28.11365	C00805	ko00360,ko01100,ko01110,ko04075
SAG	Salicylic acid 2-O-β-glucoside	SA	299.2	137	300.08452	Negative	[M-H]-	C13H16O8	28.22309	20.44429	96.75842	18.90688	42.12309	216.46545	61.81044	242.30965	47.59717	-	-
Lmgn001670	Salicylic acid	SA	137.027	108.023	138.032	Negative	[M-H]-	C7H6O3	261356	210282	225686	378695	287911	251176	213407	223656	310461	C00805	ko00360,ko01100,ko01110,ko04075
Lmtn004049	Abscisic acid	ABA	263.129	204.115	264.136	Negative	[M-H]-	C15H20O4	23480	17666.6	14442.7	16469.2	24695.6	28807.7	9909.65	22267.5	28886.3	C06082	ko00906,ko01100,ko01110,ko04075
pme2074	Jasmonoyl-L-Isoleucine	JA	322.401	129.7	323.21	Negative	[M-H]-	C18H29NO4	2416.38	3543.93	6716.92	21001.4	31566.5	27327.6	1597.4	3763.96	3576.34	C18699	ko04075

[truncated: 2 more sheets: Table S11, Table S12]
